# Supplementary material for: Disparities in outcomes of patients admitted with diabetic foot infections
Source: PLoS One. 2019 Feb 4;14(2):e0211481. doi: 10.1371/journal.pone.0211481 (PMC6361439; doi:10.1371/journal.pone.0211481)
Supplement: S1 Data — (CSV) [file pone.0211481.s001.csv]

	KEY	AGE	FEMALE	RACE	PAY1	AWEEKEND	APRDRG_Risk_Mortality	CM_CHF	CM_CHRNLUNG	CM_DM	CM_HTN_C	CM_LIVER	CM_OBESE	CM_PERIVASC	CM_RENLFAIL	HOSP_BEDSIZE	HOSP_LOCTEACH	HOSP_REGION	DX1	PR1	DIED	LOS	YR	urban	teaching
18940	6.20E+12	72	1	1	1	0	2	0	0	0	0	0	0	0	1	3	2	4	25071	8411	0	11	2002	1	0
166341	6.20E+12	53	0	5	6	0	1	0	0	0	0	0	0	0	0	1	2	4	25072		0	3	2002	1	0
217712	6.20E+12	52	0	1	2	0	2	0	0	0	0	0	0	0	0	3	2	4	25070	8411	0	3	2002	1	0
228092	6.20E+12	66	1	2	1	0	4	0	0	0	0	0	0	0	1	3	2	4	25070	8417	1	6	2002	1	0
261600	6.20E+12	54	0	3	3	0	2	0	0	0	0	0	0	0	0	2	3	4	25072	8415	0	7	2002	1	1
351189	6.20E+12	68	1	2	3	0	2	0	0	0	1	0	0	0	0	3	3	4	25070	8345	0	8	2002	1	1
411194	6.20E+12	69	0	3	1	0	1	0	0	0	0	0	0	0	0	1	3	4	25070		0	16	2002	1	1
788558	8.20E+12	46	0	1	3	0	2	0	0	0	0	1	0	0	0	3	2	4	25070	8411	0	8	2002	1	0
803007	8.20E+12	38	1	1	4	0	3	0	0	0	0	0	0	1	0	3	2	4	25081	8622	0	17	2002	1	0
934506	9.20E+12	69	1	1	1	0	1	0	0	0	0	0	0	1	0	3	3	1	25082	8411	0	13	2002	1	1
942432	9.20E+12	57	0	1	3	1	3	0	1	0	0	0	0	1	0	3	3	1	25072	3613	0	16	2002	1	1
960117	1.22E+13	65	0	1	1	0	1	0	1	0	0	0	0	0	0	3	3	3	25082	8411	0	13	2002	1	1
965826	1.22E+13	76	0	1	1	0	2	0	0	0	1	0	0	0	0	3	3	3	25070	8411	0	19	2002	1	1
971202	1.22E+13	54	0	3	1	1	2	0	0	0	0	0	0	1	0	3	3	3	25082	8411	0	12	2002	1	1
977358	1.22E+13	46	1	2	3	0	3	1	0	0	0	0	0	0	0	3	3	3	25073	8411	0	21	2002	1	1
983252	1.22E+13	79	1	1	1	1	2	0	0	0	0	0	0	1	1	3	2	3	25061	8417	0	6	2002	1	0
992846	1.22E+13	50	1	2	2	1	2	0	0	0	0	0	0	1	1	2	3	3	25070	8412	0	11	2002	1	1
1003610	1.22E+13	39	0	2	2	0	1	0	0	0	0	0	0	0	0	2	3	3	25071	8411	0	10	2002	1	1
1238617	1.22E+13	63	0	2	1	0	2	0	0	0	1	0	0	0	1	3	3	3	25080	843	0	8	2002	1	1
1336560	1.22E+13	58	1	1	2	0	2	1	0	0	1	0	0	0	0	2	2	3	25082	8412	0	18	2002	1	0
1397719	1.22E+13	39	0	2	3	1	2	0	0	0	0	0	0	0	1	3	2	3	25060	4516	0	11	2002	1	0
1484630	1.22E+13	70	1	2	3	0	3	0	0	0	1	0	0	1	0	3	2	3	25072	8417	0	3	2002	1	0
1485977	1.22E+13	62	0	2	1	0	1	0	0	0	0	0	0	0	0	3	2	3	25072	8415	0	9	2002	1	0
2315851	2.02E+13	72	0	1	1	0	2	1	0	0	1	0	0	1	0	3	1	2	25070	8415	0	9	2002	0	0
2316360	2.02E+13	48	0	1	3	0	1	0	0	0	0	0	0	1	0	3	1	2	25070	8411	0	10	2002	0	0
2631830	2.42E+13	62	0	2	2	1	3	0	0	0	0	0	0	1	0	1	3	3	25072	8412	0	13	2002	1	1
2754334	2.52E+13	58	1	3	3	0	1	0	0	0	1	0	0	0	0	3	3	1	25070	8411	NA	8	2002	1	1
2766350	2.52E+13	53	0	1	3	0	2	0	0	0	0	0	0	0	0	2	2	1	25072	8415	0	10	2002	1	0
2811356	2.52E+13	56	1	2	3	1	2	0	0	0	0	0	0	0	0	3	2	1	25073	8622	0	8	2002	1	0
2816119	2.52E+13	80	0	3	1	0	3	0	0	0	0	0	0	0	1	3	2	1	25070	8411	0	13	2002	1	0
2862277	2.52E+13	51	0	1	4	0	1	0	0	0	0	0	0	0	0	3	3	1	25071	8411	0	11	2002	1	1
2880508	2.52E+13	44	1	1	3	0	2	0	0	0	0	0	0	0	1	3	3	1	25081	3995	0	5	2002	1	1
3078419	2.62E+13	54	0	2	3	0	2	0	1	1	0	0	0	0	0	3	3	2	25080	8622	0	7	2002	1	1
3260760	2.92E+13	77	1	2	1	0	3	0	0	0	0	0	0	0	1	1	3	2	25072	8339	0	11	2002	1	1
3346457	2.92E+13	61	1	2	4	0	1	0	0	0	1	0	0	0	0	3	3	2	25070	8415	0	11	2002	1	1
3363349	2.92E+13	51	0	2	2	0	1	0	0	0	1	0	0	0	0	3	3	2	25082	8415	0	7	2002	1	1
3534460	3.42E+13	40	0	2	4	1	1	0	0	0	0	0	0	1	0	2	2	1	25072	8412	0	6	2002	1	0
3568254	3.42E+13	41	1	2	4	1	1	0	0	0	0	0	0	0	0	3	3	1	25070	8411	0	9	2002	1	1
3644468	3.42E+13	79	1	1	1	0	2	1	0	0	0	0	0	1	0	1	3	1	25070	8415	0	35	2002	1	1
3899736	3.62E+13	55	0	1	1	0	3	0	0	0	1	0	0	1	0	3	2	1	25080	8411	0	19	2002	1	0
3911358	3.62E+13	60	0	1	3	1	2	0	0	0	1	0	0	1	0	3	3	1	25070	8415	0	17	2002	1	1
3958780	3.62E+13	75	1	1	1	0	3	1	0	0	0	0	0	1	0	1	1	1	25071	8415	0	10	2002	0	0
4108664	3.72E+13	59	0	1	2	0	2	0	0	0	0	0	0	1	0	3	3	3	25071	8415	0	7	2002	1	1
4202444	3.72E+13	25	0	2	4	1	1	0	0	0	0	0	0	0	0	3	2	3	25073	8415	0	4	2002	1	0
4701307	4.22E+13	25	0	2	2	0	NA	NA	NA	NA	NA	NA	NA	NA	NA	3	3	1	25071	8412	0	16	2002	1	1
4732577	4.22E+13	53	0	2	2	0	NA	NA	NA	NA	NA	NA	NA	NA	NA	3	2	1	25072	8412	0	9	2002	1	0
4854277	4.22E+13	49	0	1	4	0	NA	NA	NA	NA	NA	NA	NA	NA	NA	2	1	1	25061	8411	0	8	2002	0	0
4883531	4.22E+13	44	0	2	3	0	NA	NA	NA	NA	NA	NA	NA	NA	NA	3	3	1	25080	8622	0	15	2002	1	1
4898983	4.22E+13	74	1	1	1	0	NA	NA	NA	NA	NA	NA	NA	NA	NA	3	2	1	25070	8622	1	44	2002	1	0
4919780	4.22E+13	70	0	1	1	1	NA	NA	NA	NA	NA	NA	NA	NA	NA	3	3	1	25073	8622	0	9	2002	1	1
4991907	4.52E+13	68	0	2	1	0	1	0	0	0	1	0	0	0	0	2	1	3	25073	8415	0	7	2002	0	0
5010946	4.52E+13	46	0	2	1	0	3	0	0	0	0	0	0	0	1	3	3	3	25072	8415	0	30	2002	1	1
5018965	4.52E+13	32	0	1	1	0	1	0	0	0	1	0	0	0	0	3	1	3	25060	8412	0	20	2002	0	0
5189203	4.72E+13	43	0	2	NA	0	1	0	0	0	1	0	0	0	0	3	3	3	25070	8622	0	16	2002	1	1
5209514	4.72E+13	57	0	2	2	0	1	0	0	0	0	0	0	0	0	3	3	3	25070	8415	0	6	2002	1	1
5226940	4.72E+13	38	0	2	3	0	4	0	0	0	0	0	0	0	0	2	3	3	25072	8417	0	46	2002	1	1
5367114	4.82E+13	57	0	3	1	1	3	0	1	0	0	0	0	0	0	2	2	3	25070	8417	0	25	2002	1	0
5370708	4.82E+13	42	1	1	3	0	1	0	0	1	1	0	0	0	0	2	2	3	25070	8604	0	4	2002	1	0
5373543	4.82E+13	57	0	2	2	1	1	0	0	0	0	0	0	0	0	2	2	3	25070	8411	0	6	2002	1	0
5414243	4.82E+13	62	0	3	6	1	1	0	0	0	0	0	0	1	0	2	2	3	25072	8411	0	17	2002	1	0
5432915	4.82E+13	52	1	3	4	0	3	0	0	0	0	0	0	0	0	2	3	3	25072	8415	0	31	2002	1	1
5480452	4.82E+13	57	1	1	2	1	2	1	0	0	0	0	0	0	0	1	2	3	25082	8415	0	16	2002	1	0
5485111	4.82E+13	67	0	3	1	1	1	0	0	0	0	0	0	1	0	2	2	3	25072	8415	NA	9	2002	1	0
5491504	4.82E+13	62	1	1	3	0	1	0	0	0	0	0	0	0	0	1	3	3	25070	8604	0	10	2002	1	1
5492295	4.82E+13	82	1	2	1	0	2	0	0	0	0	0	0	0	0	1	3	3	25070	3950	0	14	2002	1	1
5492603	4.82E+13	82	1	2	1	0	2	0	0	0	0	0	0	0	0	1	3	3	25070	9301	0	7	2002	1	1
5493886	4.82E+13	67	0	1	1	0	1	0	0	0	0	0	0	1	0	1	3	3	25070	8412	0	16	2002	1	1
5494773	4.82E+13	77	1	2	1	0	3	0	0	0	1	0	0	1	0	1	3	3	25070	3612	0	14	2002	1	1
5497463	4.82E+13	62	1	2	3	0	2	0	0	0	0	0	0	1	1	1	3	3	25070	8415	0	6	2002	1	1
5500959	4.82E+13	47	0	3	3	0	1	0	0	0	0	0	0	1	0	3	2	3	25070	8669	0	8	2002	1	0
5560768	4.82E+13	52	1	3	5	1	1	0	0	0	0	0	0	0	0	2	3	3	25080	8415	0	10	2002	1	1
5560863	4.82E+13	62	1	5	4	0	2	0	0	0	0	0	0	0	0	2	3	3	25072	8411	0	12	2002	1	1
5635877	4.82E+13	52	1	2	4	0	1	0	0	0	1	0	0	0	0	3	3	3	25072	8622	0	11	2002	1	1
5639366	4.82E+13	47	1	3	4	0	1	0	0	0	0	0	0	1	0	3	3	3	25072	8412	0	13	2002	1	1
5642563	4.82E+13	54	0	1	4	0	1	0	0	0	1	0	0	0	0	3	3	3	25073	8415	NA	20	2002	1	1
5646555	4.82E+13	47	0	2	4	0	1	0	0	0	0	0	0	0	0	3	3	3	25070	8604	0	13	2002	1	1
5647219	4.82E+13	62	0	3	1	0	1	0	0	0	1	0	0	0	0	3	3	3	25070	8413	0	6	2002	1	1
5649358	4.82E+13	47	0	2	4	1	1	0	0	0	0	0	0	0	0	3	3	3	25072	8622	0	7	2002	1	1
5663171	4.82E+13	52	1	3	4	0	1	0	0	0	0	0	0	0	0	3	3	3	25070	8622	0	13	2002	1	1
5663443	4.82E+13	47	0	2	2	0	2	0	0	0	0	0	0	0	0	3	3	3	25072	8415	NA	18	2002	1	1
5711493	4.82E+13	52	0	3	1	1	2	0	0	0	1	0	0	0	1	1	3	3	25081	8669	0	11	2002	1	1
5726814	4.82E+13	42	0	1	3	0	1	0	0	0	0	0	0	0	0	3	2	3	25070	8411	0	7	2002	1	0
5755707	4.82E+13	67	0	3	1	1	1	0	0	0	0	0	0	0	0	3	3	3	25072	3893	0	19	2002	1	1
5785575	4.82E+13	52	0	1	4	0	3	0	0	0	0	0	0	0	0	1	1	3	25072	8411	0	2	2002	0	0
5789026	4.82E+13	37	0	3	4	0	2	0	0	0	0	0	0	0	0	2	2	3	25073		0	4	2002	1	0
5803270	4.82E+13	67	0	2	1	0	2	0	0	0	0	0	0	0	1	2	2	3	25062	8622	NA	29	2002	1	0
5815517	4.82E+13	72	1	3	1	0	2	0	0	0	0	0	0	0	0	3	1	3	25082	8411	0	12	2002	0	0
5992064	5.12E+13	50	1	1	3	0	3	1	0	0	0	0	0	0	0	2	2	3	25070	8415	0	7	2002	1	0
6008606	5.12E+13	25	1	1	3	0	1	0	0	0	0	0	0	0	0	3	3	3	25070	8412	0	4	2002	1	1
166278	6.20E+12	53	0	1	1	0	2	0	0	0	0	0	0	0	0	1	2	4	25070	8412	0	5	2002	1	0
190572	6.20E+12	65	0	1	1	0	2	0	0	0	0	0	0	1	0	3	3	4	25070	8416	0	10	2002	1	1
207108	6.20E+12	75	1	3	1	0	2	0	0	0	0	0	0	0	0	3	2	4	25072	8411	0	5	2002	1	0
419051	6.20E+12	56	0	1	3	0	1	0	0	0	0	0	0	0	0	2	1	4	25070	8415	0	6	2002	0	0
454697	6.20E+12	59	1	1	1	1	2	0	0	0	0	0	0	1	0	2	2	4	25070	8411	0	5	2002	1	0
500346	6.20E+12	55	0	5	2	0	3	0	0	0	0	0	0	0	0	3	1	4	25072	8622	0	3	2002	0	0
800495	8.20E+12	59	0	1	1	0	1	0	0	0	1	0	0	1	0	3	2	4	25070	8342	0	10	2002	1	0
960250	1.22E+13	42	0	2	3	1	2	1	0	0	0	0	0	0	1	3	3	3	25083	8411	0	16	2002	1	1
971460	1.22E+13	74	1	1	1	0	4	1	0	0	0	0	0	0	0	3	3	3	25080	8412	0	22	2002	1	1
975793	1.22E+13	53	0	2	3	0	1	0	0	0	0	0	0	0	0	3	3	3	25062	8411	0	6	2002	1	1
1135106	1.22E+13	58	0	3	4	1	1	0	0	0	0	0	0	0	0	3	2	3	25083	8411	0	9	2002	1	0
1252751	1.22E+13	44	1	1	3	0	2	0	0	1	1	0	1	0	0	3	3	3	25081	8622	0	10	2002	1	1
1552884	1.22E+13	45	1	2	3	0	1	0	0	0	1	0	0	0	0	3	2	3	25081	8411	0	11	2002	1	0
2649307	2.42E+13	62	1	1	3	0	1	0	0	0	0	0	0	0	0	3	2	3	25080	8411	0	5	2002	1	0
2790198	2.52E+13	68	1	1	1	0	2	0	0	0	0	0	0	0	0	1	2	1	25061	8622	0	28	2002	1	0
3292749	2.92E+13	70	1	1	1	0	2	0	0	0	1	0	1	1	0	3	1	2	25070	2001	0	6	2002	0	0
3330560	2.92E+13	54	1	1	1	0	1	0	0	0	0	0	0	0	0	1	2	2	25070	8309	0	5	2002	1	0
3480151	3.42E+13	65	1	1	1	0	1	0	1	0	1	0	0	0	0	3	2	1	25081	8411	0	8	2002	1	0
3561118	3.42E+13	47	1	3	1	0	2	0	0	0	0	0	0	0	1	2	3	1	25083	8622	0	12	2002	1	1
3612760	3.42E+13	52	0	1	3	0	3	0	0	1	0	0	0	0	0	3	3	1	25072	8412	0	14	2002	1	1
3621424	3.42E+13	46	0	1	3	0	1	0	0	0	1	0	0	0	0	3	3	1	25080	8412	0	11	2002	1	1
3642164	3.42E+13	73	0	1	1	0	2	1	0	0	0	0	1	1	0	1	3	1	25060	8411	0	36	2002	1	1
3916984	3.62E+13	50	0	1	1	1	1	0	1	0	0	0	1	1	0	3	3	1	25073	8415	0	12	2002	1	1
4047365	3.72E+13	54	1	2	1	1	2	0	0	0	0	0	0	0	1	3	3	3	25071	8415	0	6	2002	1	1
4743465	4.22E+13	48	1	2	2	0	NA	NA	NA	NA	NA	NA	NA	NA	NA	2	2	1	25061	8415	0	12	2002	1	0
5155577	4.72E+13	61	1	1	1	1	4	1	0	0	0	0	0	1	0	3	2	3	25011	8415	0	24	2002	1	0
5222549	4.72E+13	46	1	2	2	0	1	0	0	0	0	0	1	1	0	2	3	3	25070	8412	0	14	2002	1	1
5442719	4.82E+13	57	0	3	6	0	1	0	0	0	1	0	0	0	0	2	3	3	25052	8411	0	12	2002	1	1
5494175	4.82E+13	67	0	1	1	0	1	0	0	0	0	0	0	0	0	1	3	3	25070		0	4	2002	1	1
5560993	4.82E+13	52	1	2	1	0	1	0	0	0	0	0	0	0	0	2	3	3	25082	8412	0	11	2002	1	1
5644323	4.82E+13	62	1	1	4	1	1	0	0	0	1	0	0	1	0	3	3	3	25012	8415	0	11	2002	1	1
202371	6.20E+12	78	1	1	1	0	2	1	0	0	1	0	0	0	0	3	3	4	25060	8411	0	5	2002	1	1
933770	9.20E+12	52	0	3	1	0	3	0	0	0	0	0	0	1	1	3	3	1	25081	8415	0	12	2002	1	1
1137063	1.22E+13	47	0	1	2	1	2	0	0	0	0	0	0	1	0	3	2	3	25063	8411	0	26	2002	1	0
2663713	2.42E+13	60	1	1	1	1	3	1	1	0	0	0	0	1	1	2	3	3	25070	8415	0	11	2002	1	1
3365977	2.92E+13	74	1	2	1	1	3	0	0	0	0	0	0	0	0	3	3	2	25071	8417	0	17	2002	1	1
3683604	3.62E+13	46	1	2	2	0	2	0	0	0	1	0	0	1	0	2	3	1	25072	8604	0	12	2002	1	1
3933023	3.62E+13	59	1	1	1	0	2	0	0	0	0	0	0	0	1	3	2	1	25080	8411	0	6	2002	1	0
5382600	4.82E+13	67	0	3	1	0	1	0	1	0	1	0	0	0	0	2	2	3	25072	8411	0	19	2002	1	0
5488599	4.82E+13	42	0	2	4	0	2	0	0	0	0	0	0	0	0	2	2	3	25071	8412	0	5	2002	1	0
6259560	5.52E+13	45	1	1	3	0	1	0	0	0	0	0	0	1	0	3	3	2	25080	7769	0	7	2002	1	1
6284575	5.52E+13	49	1	1	2	1	1	0	0	0	0	0	0	0	0	1	3	2	25082	8412	0	18	2002	1	1
803493	8.20E+12	47	0	1	6	0	2	0	0	0	0	0	0	1	0	3	2	4	25080	8411	0	10	2002	1	0
5886974	4.92E+13	66	0	1	1	0	1	0	0	0	0	0	0	0	0	2	1	4	25082	8414	0	6	2002	0	0
2320948	2.02E+13	78	1	1	1	0	4	1	0	0	0	0	0	0	1	3	3	2	25080	8415	0	22	2002	1	1
3529389	3.42E+13	55	0	1	4	0	3	0	0	0	0	0	0	0	0	3	2	1	25072	8415	0	27	2002	1	0
4922861	4.22E+13	76	0	1	1	0	NA	NA	NA	NA	NA	NA	NA	NA	NA	3	3	1	25071	8411	0	7	2002	1	1
5195968	4.72E+13	94	1	1	1	0	3	0	0	0	0	0	0	0	0	3	3	3	25070	8417	1	17	2002	1	1
5722460	4.82E+13	47	0	1	3	0	1	0	0	0	0	0	0	0	0	3	2	3	25071	8622	0	8	2002	1	0
1130876	1.22E+13	36	0	1	2	0	4	0	0	0	0	0	0	0	0	3	2	3	25072	8412	0	12	2002	1	0
2542	6.20E+12	55	0	2	2	0	1	0	0	0	1	0	0	0	0	3	3	4	25060	8894	0	2	2002	1	1
5854	6.20E+12	62	0	1	2	0	1	0	1	0	0	0	0	0	0	3	3	4	25060	8345	0	3	2002	1	1
6245	6.20E+12	72	0	3	1	0	2	0	0	0	0	0	0	0	0	3	3	4	25081	8894	0	7	2002	1	1
8936	6.20E+12	49	1	1	6	0	2	1	0	0	1	0	1	0	0	3	3	4	25060	8894	0	3	2002	1	1
9876	6.20E+12	55	1	3	2	0	2	0	0	0	0	0	0	0	0	3	3	4	25080		0	2	2002	1	1
12816	6.20E+12	56	0	2	2	0	1	0	0	0	1	0	0	0	0	3	3	4	25060	7768	0	3	2002	1	1
13130	6.20E+12	55	1	2	1	1	2	1	0	0	0	0	1	1	1	3	3	4	25071	8412	0	13	2002	1	1
13870	6.20E+12	51	0	4	2	0	2	1	0	0	1	0	0	0	0	3	3	4	25080	8622	0	7	2002	1	1
13883	6.20E+12	46	0	2	2	1	1	0	0	0	1	0	0	0	0	3	3	4	25080		0	3	2002	1	1
14281	6.20E+12	57	0	3	2	0	3	1	0	0	0	0	0	0	1	3	3	4	25080	8345	0	10	2002	1	1
15812	6.20E+12	43	0	3	4	0	2	0	0	0	1	0	0	0	0	3	2	4	25080		0	12	2002	1	0
16218	6.20E+12	46	1	1	3	1	1	0	0	0	1	0	0	0	0	3	2	4	25060	8622	0	11	2002	1	0
16294	6.20E+12	73	0	1	1	0	2	0	0	0	0	0	0	0	0	3	2	4	25072		0	4	2002	1	0
16632	6.20E+12	73	0	1	1	0	3	0	0	0	1	0	0	0	0	3	2	4	25070		0	7	2002	1	0
17909	6.20E+12	43	0	3	6	1	1	0	0	0	1	0	0	0	0	3	2	4	25080		0	3	2002	1	0
18072	6.20E+12	73	0	1	1	0	2	0	0	0	1	0	0	0	0	3	2	4	25072		0	21	2002	1	0
18563	6.20E+12	43	0	3	6	0	2	0	0	0	1	0	0	0	0	3	2	4	25080		0	12	2002	1	0
21178	6.20E+12	57	0	3	1	0	2	0	0	0	0	0	0	0	0	3	2	4	25081	7788	0	3	2002	1	0
24989	6.20E+12	74	0	3	1	1	1	0	0	0	0	0	0	0	0	3	2	4	25081	8622	0	8	2002	1	0
24996	6.20E+12	78	0	1	1	0	2	0	0	0	0	0	0	0	0	3	2	4	25081	8411	0	6	2002	1	0
26102	6.20E+12	53	0	1	3	0	2	0	0	0	1	0	0	0	0	3	2	4	25080	8411	0	7	2002	1	0
26292	6.20E+12	53	0	1	3	0	1	0	0	0	1	0	0	0	0	3	2	4	25080		0	5	2002	1	0
26539	6.20E+12	59	0	3	6	0	1	0	0	0	1	0	0	0	0	3	2	4	25080		0	4	2002	1	0
26670	6.20E+12	49	0	3	2	1	1	0	0	0	0	0	0	0	0	3	2	4	25070	8622	0	9	2002	1	0
26881	6.20E+12	59	0	3	6	0	1	0	0	0	1	0	0	0	0	3	2	4	25080		0	7	2002	1	0
26890	6.20E+12	49	0	3	2	0	1	0	0	0	0	0	0	0	0	3	2	4	25070	8628	0	4	2002	1	0
27453	6.20E+12	24	1	3	2	0	1	0	0	0	0	0	0	0	0	3	2	4	25082	8622	0	40	2002	1	0
28522	6.20E+12	43	0	3	2	0	1	0	0	0	0	0	0	0	0	3	2	4	25073	8842	0	8	2002	1	0
28604	6.20E+12	50	1	1	3	0	2	0	0	0	0	0	1	1	1	3	2	4	25070	8622	0	2	2002	1	0
30560	6.20E+12	56	0	3	6	1	2	0	0	0	0	1	0	0	0	3	2	4	25080	8628	0	18	2002	1	0
30695	6.20E+12	50	1	1	3	0	1	0	0	0	0	0	1	0	0	3	2	4	25070		0	3	2002	1	0
31701	6.20E+12	57	0	1	1	0	2	1	0	0	0	0	0	1	0	3	2	4	25071	3812	0	7	2002	1	0
42248	6.20E+12	46	0	2	2	0	1	0	0	0	1	0	0	0	0	3	2	4	25002		0	4	2002	1	0
44783	6.20E+12	72	1	1	1	1	1	0	0	0	1	0	0	0	0	1	2	4	25082	8622	0	4	2002	1	0
49501	6.20E+12	59	0	1	3	0	1	0	0	0	1	0	0	1	0	2	3	4	25070	8622	0	1	2002	1	1
55905	6.20E+12	67	1	1	1	0	2	0	1	0	1	0	1	1	0	2	3	4	25080	8609	0	5	2002	1	1
56080	6.20E+12	62	0	1	2	0	2	0	0	0	1	0	0	1	0	2	3	4	25081	3893	0	7	2002	1	1
58577	6.20E+12	48	1	1	2	0	2	1	1	0	1	0	1	1	0	2	3	4	25080	3893	0	7	2002	1	1
59056	6.20E+12	61	0	1	3	0	1	0	0	0	0	0	0	0	0	2	3	4	25031		0	2	2002	1	1
59744	6.20E+12	64	0	1	1	0	1	0	0	0	1	0	1	0	0	2	3	4	25070	3893	0	4	2002	1	1
93147	6.20E+12	44	0	3	3	1	1	0	0	0	0	0	0	0	0	3	2	4	25072	8628	0	4	2002	1	0
93478	6.20E+12	68	0	1	1	0	3	1	0	0	0	0	0	1	1	3	2	4	25070	8412	0	42	2002	1	0
93832	6.20E+12	66	1	3	1	0	1	0	0	0	1	0	0	0	0	3	2	4	25061	8411	0	24	2002	1	0
98594	6.20E+12	58	1	3	2	0	1	0	0	0	0	0	0	0	0	3	2	4	25060	8622	0	3	2002	1	0
102293	6.20E+12	66	1	3	1	0	1	0	0	0	1	0	0	1	0	3	2	4	25080	3893	0	9	2002	1	0
102557	6.20E+12	44	0	3	2	0	1	0	0	0	0	0	0	0	0	3	2	4	25082		0	4	2002	1	0
103026	6.20E+12	66	0	1	1	0	2	0	0	0	1	0	0	1	0	3	2	4	25062	8848	0	14	2002	1	0
104582	6.20E+12	42	0	1	1	1	3	0	0	0	0	0	0	0	1	3	2	4	25080		0	3	2002	1	0
105387	6.20E+12	42	0	3	3	1	1	0	0	0	0	0	0	0	0	3	2	4	25082	8622	0	4	2002	1	0
107765	6.20E+12	64	0	1	4	0	1	0	1	0	1	0	0	0	0	3	2	4	25062		0	2	2002	1	0
108330	6.20E+12	53	0	1	3	0	2	0	0	0	1	0	0	0	0	3	2	4	25071	8415	0	17	2002	1	0
108334	6.20E+12	55	0	1	1	1	2	0	0	0	1	0	0	1	0	3	2	4	25082	8411	0	9	2002	1	0
109070	6.20E+12	50	0	3	2	1	2	0	0	0	1	0	0	1	0	3	2	4	25083	8411	0	15	2002	1	0
112809	6.20E+12	60	1	1	3	0	1	0	0	0	1	0	0	0	0	1	3	4	25080	8604	0	6	2002	1	1
116796	6.20E+12	55	1	1	3	0	1	0	0	0	0	0	0	0	0	1	3	4	25080	8622	0	2	2002	1	1
135223	6.20E+12	26	0	1	3	0	1	0	0	0	0	0	0	0	0	3	2	4	25060	8622	0	5	2002	1	0
135938	6.20E+12	74	0	1	1	0	2	0	0	0	1	0	1	0	0	3	2	4	25060		0	4	2002	1	0
138670	6.20E+12	55	1	3	3	0	1	0	0	0	1	0	0	0	0	3	2	4	25080	8411	0	6	2002	1	0
138985	6.20E+12	74	0	1	1	0	2	0	0	0	1	0	0	0	0	3	2	4	25080		0	2	2002	1	0
141945	6.20E+12	56	0	1	2	0	2	0	0	0	0	1	0	1	0	3	2	4	25080	3893	0	12	2002	1	0
142160	6.20E+12	56	0	1	2	0	2	0	0	0	0	1	0	1	0	3	2	4	25080		0	8	2002	1	0
145244	6.20E+12	86	0	1	1	1	2	0	0	0	0	0	0	0	0	3	2	4	25070	8622	0	9	2002	1	0
146644	6.20E+12	48	0	1	2	1	1	0	1	0	0	0	0	0	0	3	2	4	25082		0	3	2002	1	0
150037	6.20E+12	65	1	1	1	0	1	0	0	0	1	0	0	0	0	3	2	4	25071	3893	0	7	2002	1	0
150698	6.20E+12	84	1	3	1	1	3	0	0	0	0	0	0	1	1	3	2	4	25040	3995	0	3	2002	1	0
150989	6.20E+12	71	0	1	1	1	2	0	1	0	1	0	0	0	0	3	2	4	25082	9921	0	1	2002	1	0
151790	6.20E+12	46	0	1	6	1	2	0	0	0	0	0	0	0	0	3	2	4	25080	9904	0	2	2002	1	0
152886	6.20E+12	58	0	1	3	0	4	0	0	0	1	0	0	1	0	3	2	4	25060	8415	0	23	2002	1	0
153801	6.20E+12	49	0	1	2	0	1	0	0	0	1	0	0	0	0	3	2	4	25071	8622	0	15	2002	1	0
155633	6.20E+12	53	1	3	6	0	1	0	0	0	0	0	0	0	0	3	2	4	25062	8622	0	10	2002	1	0
155651	6.20E+12	77	0	3	1	0	2	0	0	0	1	0	0	0	0	3	2	4	25083		0	4	2002	1	0
157964	6.20E+12	39	0	1	2	0	2	0	0	0	1	0	0	0	0	3	2	4	25081	8894	0	4	2002	1	0
160448	6.20E+12	43	0	1	4	1	3	1	0	0	0	0	0	0	0	3	2	4	25063	8415	0	32	2002	1	0
160921	6.20E+12	78	1	1	1	1	3	0	0	0	1	0	0	1	0	3	2	4	25080	9395	0	13	2002	1	0
162489	6.20E+12	49	0	1	1	1	1	0	0	0	0	0	0	0	0	3	2	4	25080	8622	0	6	2002	1	0
166191	6.20E+12	48	0	5	1	0	1	0	0	0	0	0	0	0	0	1	2	4	25072	9332	0	5	2002	1	0
166200	6.20E+12	53	0	5	6	0	1	0	0	0	0	0	0	0	0	1	2	4	25060	8604	0	7	2002	1	0
166238	6.20E+12	55	0	1	3	1	1	0	0	0	1	0	0	0	0	1	2	4	25080		0	1	2002	1	0
166295	6.20E+12	58	0	1	3	0	1	0	0	0	0	0	0	0	0	1	2	4	25082		0	6	2002	1	0
166313	6.20E+12	81	0	1	1	0	1	0	0	0	0	0	0	1	0	1	2	4	25080		0	4	2002	1	0
166450	6.20E+12	77	1	1	1	0	2	0	0	0	1	0	0	0	0	1	2	4	25070	8604	0	4	2002	1	0
167221	6.20E+12	46	0	3	4	0	1	0	0	0	0	0	0	0	0	1	2	4	25082		0	2	2002	1	0
167318	6.20E+12	41	1	5	3	0	1	0	0	0	0	0	0	0	0	1	2	4	25062	9332	0	5	2002	1	0
167488	6.20E+12	62	0	1	3	0	1	0	0	0	1	0	0	0	0	1	2	4	25082	8604	0	9	2002	1	0
167817	6.20E+12	60	0	1	3	1	2	0	0	0	1	0	0	0	0	1	2	4	25072	8628	0	9	2002	1	0
169670	6.20E+12	80	1	3	2	0	1	0	0	0	1	0	0	0	0	3	1	4	25072	8848	0	6	2002	0	0
169832	6.20E+12	61	1	3	3	0	1	0	0	0	0	0	0	0	0	3	1	4	25081	8412	0	12	2002	0	0
169838	6.20E+12	62	0	1	2	0	1	0	0	0	0	0	0	0	0	3	1	4	25081		0	4	2002	0	0
170408	6.20E+12	55	0	3	2	1	1	0	0	0	0	0	0	1	0	3	1	4	25080	8411	0	6	2002	0	0
170415	6.20E+12	20	0	3	2	0	1	0	0	0	0	0	0	0	0	3	1	4	25081		0	2	2002	0	0
174422	6.20E+12	35	0	1	6	0	1	0	0	0	0	0	0	0	0	1	2	4	25061	8622	0	15	2002	1	0
174556	6.20E+12	35	0	1	6	0	1	0	0	0	0	0	0	0	0	1	2	4	25061		0	12	2002	1	0
175147	6.20E+12	54	1	1	3	0	3	0	0	0	0	0	0	0	1	1	2	4	25071	8411	0	25	2002	1	0
175680	6.20E+12	28	1	1	2	0	1	0	0	0	0	0	0	0	0	1	2	4	25061		0	2	2002	1	0
175685	6.20E+12	32	0	1	4	1	1	0	0	0	0	0	0	0	0	1	2	4	25080		0	11	2002	1	0
175925	6.20E+12	62	0	3	1	0	2	0	0	0	0	0	0	1	0	1	3	4	25071	3950	0	3	2002	1	1
176916	6.20E+12	59	0	3	3	0	1	0	0	0	0	0	0	1	0	1	3	4	25070	8412	0	1	2002	1	1
183897	6.20E+12	56	0	1	3	0	1	0	0	0	0	0	0	0	0	1	3	4	25080	8609	0	4	2002	1	1
185709	6.20E+12	60	1	1	3	0	3	0	0	0	1	0	0	0	0	1	3	4	25072	3893	0	4	2002	1	1
185848	6.20E+12	72	1	3	1	0	2	0	0	0	0	0	0	1	1	1	3	4	25060	8848	0	5	2002	1	1
186054	6.20E+12	76	0	1	1	0	3	0	0	0	1	0	0	1	0	1	3	4	25062	8411	0	2	2002	1	1
187229	6.20E+12	59	1	1	1	0	1	0	0	0	0	0	0	0	0	3	3	4	25070		0	2	2002	1	1
188024	6.20E+12	45	1	1	3	0	2	0	0	0	1	0	0	0	0	3	3	4	25081	7788	0	19	2002	1	1
191895	6.20E+12	38	0	1	3	0	2	0	0	0	0	0	0	1	0	3	3	4	25080	8412	0	7	2002	1	1
192147	6.20E+12	55	0	1	1	0	1	0	0	0	0	0	0	0	0	3	3	4	25060	8622	0	3	2002	1	1
193784	6.20E+12	57	1	1	1	0	2	0	0	0	0	0	0	0	0	3	3	4	25070	8412	0	14	2002	1	1
197266	6.20E+12	59	0	1	3	0	2	0	0	0	1	0	1	1	0	3	3	4	25080	8622	0	8	2002	1	1
197981	6.20E+12	31	0	1	4	0	1	0	0	0	0	0	0	0	0	3	3	4	25081	8415	0	16	2002	1	1
198839	6.20E+12	63	1	1	3	0	1	0	0	0	1	0	1	0	0	3	3	4	25080	8604	0	14	2002	1	1
199702	6.20E+12	79	0	1	1	1	2	0	0	0	1	0	0	0	0	3	3	4	25060		0	2	2002	1	1
200502	6.20E+12	72	0	1	1	0	2	0	0	0	0	0	0	1	0	3	3	4	25060		0	3	2002	1	1
201118	6.20E+12	55	1	3	3	0	1	0	0	0	1	0	1	1	0	3	3	4	25060	8622	0	18	2002	1	1
205366	6.20E+12	61	0	3	2	0	1	0	0	0	0	0	0	0	0	2	2	4	25080		0	0	2002	1	0
206884	6.20E+12	60	1	1	3	0	2	0	0	0	0	0	0	0	1	3	2	4	25061	8842	0	4	2002	1	0
209786	6.20E+12	82	1	1	1	0	3	1	0	0	0	0	0	1	1	3	2	4	25040	7769	0	9	2002	1	0
210971	6.20E+12	54	0	1	2	0	2	0	0	0	0	0	0	0	1	3	2	4	25043		0	3	2002	1	0
210987	6.20E+12	46	0	1	3	0	2	0	0	0	0	0	0	0	1	3	2	4	25071	8628	0	2	2002	1	0
213686	6.20E+12	50	0	3	3	0	1	0	0	0	1	0	0	0	0	3	2	4	25060	8622	0	6	2002	1	0
213749	6.20E+12	74	1	3	1	0	2	1	0	0	1	0	0	1	0	3	2	4	25072	3929	0	14	2002	1	0
216744	6.20E+12	65	0	1	3	0	3	0	0	0	0	0	0	0	0	3	2	4	25070	8622	0	10	2002	1	0
220242	6.20E+12	40	0	3	2	0	2	0	0	0	0	0	0	0	0	3	2	4	25060		0	4	2002	1	0
225214	6.20E+12	57	0	3	2	1	3	0	0	0	0	0	0	0	1	3	2	4	25082	7768	0	12	2002	1	0
237611	6.20E+12	69	0	3	1	0	2	0	0	0	1	0	0	0	0	3	2	4	25070	8604	0	10	2002	1	0
242660	6.20E+12	53	0	1	3	0	2	0	0	0	1	0	0	0	0	3	2	4	25080		0	9	2002	1	0
243986	6.20E+12	58	1	3	3	0	1	0	0	0	1	0	0	0	0	3	2	4	25082		0	3	2002	1	0
245707	6.20E+12	77	1	1	1	0	1	0	0	0	1	0	0	1	0	3	2	4	25070	3929	0	6	2002	1	0
250129	6.20E+12	69	0	1	1	0	1	0	0	0	1	0	0	0	0	3	2	4	25080	3893	0	7	2002	1	0
250130	6.20E+12	65	0	3	1	1	1	0	0	0	0	1	0	0	0	3	2	4	25061		0	6	2002	1	0
251423	6.20E+12	54	0	1	3	1	3	0	1	0	1	0	1	0	0	3	2	4	25070	8622	0	9	2002	1	0
251456	6.20E+12	65	1	3	1	0	1	0	0	0	1	0	0	0	0	3	2	4	25070	3893	0	11	2002	1	0
252716	6.20E+12	44	0	3	4	1	1	0	0	0	0	0	1	0	0	3	2	4	25080		0	3	2002	1	0
253195	6.20E+12	82	1	1	1	1	2	0	0	0	1	0	0	0	0	3	2	4	25080		0	2	2002	1	0
256198	6.20E+12	40	1	3	2	1	1	0	0	0	0	0	1	0	0	3	2	4	25080	8622	0	9	2002	1	0
256305	6.20E+12	63	0	1	3	0	1	0	0	0	1	0	0	0	0	3	2	4	25060		0	2	2002	1	0
260707	6.20E+12	72	0	3	1	1	2	0	0	0	1	0	0	1	0	2	3	4	25070	3929	0	12	2002	1	1
261276	6.20E+12	59	0	3	3	0	1	0	0	0	1	0	0	0	0	2	3	4	25080	8622	0	4	2002	1	1
261418	6.20E+12	44	0	3	3	1	1	0	0	0	1	0	0	0	0	2	3	4	25081	8411	0	5	2002	1	1
261894	6.20E+12	55	1	3	3	0	1	0	0	0	1	0	0	0	0	2	3	4	25080	8411	0	5	2002	1	1
262489	6.20E+12	56	1	2	1	1	2	0	0	0	0	0	0	0	1	2	3	4	25070		0	2	2002	1	1
262508	6.20E+12	67	0	1	1	0	3	0	0	0	1	0	0	0	0	2	3	4	25080	8411	0	11	2002	1	1
262713	6.20E+12	48	0	4	1	0	3	1	0	0	0	0	1	1	1	2	3	4	25072	8415	0	12	2002	1	1
263264	6.20E+12	54	0	1	3	0	2	0	0	0	1	0	0	0	0	2	3	4	25070	8622	0	4	2002	1	1
266482	6.20E+12	52	0	1	2	0	1	0	0	0	1	0	0	0	0	2	3	4	25080	8411	0	2	2002	1	1
267209	6.20E+12	68	0	3	1	0	1	0	1	0	1	0	0	1	0	2	3	4	25070	3929	0	12	2002	1	1
268180	6.20E+12	55	1	3	3	0	1	0	0	0	1	0	0	0	0	2	3	4	25060	3893	0	2	2002	1	1
269888	6.20E+12	64	1	1	3	1	3	0	0	0	1	0	1	0	0	2	3	4	25061	8415	0	17	2002	1	1
271769	6.20E+12	77	1	3	1	1	2	0	0	0	1	0	1	0	0	2	3	4	25080	7788	0	4	2002	1	1
274790	6.20E+12	54	0	1	3	0	2	0	0	0	1	0	0	0	0	1	3	4	25080	8604	0	7	2002	1	1
277590	6.20E+12	61	1	4	1	0	2	0	0	0	0	0	0	0	0	1	3	4	25082	7768	0	8	2002	1	1
280725	6.20E+12	58	0	3	3	1	1	0	0	0	1	0	0	0	0	1	3	4	25082	8622	0	5	2002	1	1
280838	6.20E+12	58	0	3	3	0	1	0	0	0	1	0	0	1	0	1	3	4	25082	9904	0	5	2002	1	1
280924	6.20E+12	43	0	1	2	0	1	0	0	0	0	0	0	0	0	1	3	4	25082		0	10	2002	1	1
281089	6.20E+12	86	1	4	2	1	3	0	0	0	1	0	0	1	0	1	3	4	25080	8314	1	13	2002	1	1
281129	6.20E+12	58	0	3	3	0	1	0	0	0	1	0	0	0	0	1	3	4	25080	8622	0	12	2002	1	1
282205	6.20E+12	56	0	4	3	1	1	0	0	0	1	0	0	0	0	1	3	4	25080		0	2	2002	1	1
282956	6.20E+12	43	0	1	2	1	1	0	0	0	0	0	0	0	0	1	3	4	25080	8622	0	11	2002	1	1
284486	6.20E+12	70	0	1	1	0	2	1	1	0	0	0	0	0	1	3	1	4	25080	7787	0	4	2002	0	0
289717	6.20E+12	66	0	1	1	0	1	0	0	0	1	0	0	1	0	3	2	4	25080		0	3	2002	1	0
290258	6.20E+12	68	0	1	1	0	1	0	0	0	0	0	0	0	0	3	2	4	25070	8601	0	44	2002	1	0
294521	6.20E+12	63	0	2	3	0	1	0	0	0	0	0	0	0	0	3	2	4	25081	8411	0	25	2002	1	0
302148	6.20E+12	67	0	2	1	1	1	0	0	0	1	0	0	0	0	3	2	4	25080	8411	0	10	2002	1	0
310709	6.20E+12	73	0	3	1	0	2	0	0	0	1	0	0	0	0	3	2	4	25070	4523	0	22	2002	1	0
314711	6.20E+12	47	1	1	1	1	1	0	1	0	0	0	0	0	0	3	2	4	25070	8842	0	9	2002	1	0
316094	6.20E+12	74	1	1	1	0	2	0	0	0	1	0	0	0	0	3	2	4	25080	8411	0	11	2002	1	0
319712	6.20E+12	73	0	1	1	0	1	0	0	0	0	0	0	0	0	3	2	4	25080		0	4	2002	1	0
320615	6.20E+12	61	0	3	3	0	1	0	0	0	0	0	0	1	0	3	2	4	25080	8604	0	2	2002	1	0
320884	6.20E+12	48	0	3	3	0	2	0	0	0	0	0	0	0	0	3	2	4	25080		0	1	2002	1	0
321174	6.20E+12	81	0	1	1	0	2	0	0	0	0	0	0	0	0	3	2	4	25080		0	6	2002	1	0
323283	6.20E+12	94	0	1	1	1	2	0	0	0	0	0	0	0	0	2	2	4	25070	9214	0	12	2002	1	0
323475	6.20E+12	94	0	1	1	0	1	0	0	0	0	0	0	0	0	2	2	4	25070	9301	0	12	2002	1	0
327863	6.20E+12	63	1	3	2	0	1	0	0	0	0	0	0	0	0	3	3	4	25080		0	2	2002	1	1
327883	6.20E+12	44	1	2	2	0	2	0	0	0	1	0	0	1	0	3	3	4	25070	8622	0	7	2002	1	1
328467	6.20E+12	59	1	1	3	0	1	0	0	0	0	0	0	0	0	3	3	4	25062	8622	0	13	2002	1	1
329879	6.20E+12	60	0	1	3	0	1	0	0	0	0	0	0	0	0	3	3	4	25062		0	5	2002	1	1
330884	6.20E+12	72	0	3	1	0	3	1	0	0	1	0	0	1	0	3	3	4	25060	8622	0	13	2002	1	1
341243	6.20E+12	67	0	1	1	0	1	0	0	0	0	0	0	0	0	3	3	4	25060		0	3	2002	1	1
342542	6.20E+12	66	0	1	3	0	1	0	0	0	0	0	0	0	0	3	3	4	25082		0	4	2002	1	1
349153	6.20E+12	55	0	4	4	0	1	0	0	0	1	0	0	0	0	3	3	4	25081	8622	0	5	2002	1	1
349365	6.20E+12	88	1	2	3	0	2	1	0	0	1	0	0	0	0	3	3	4	25080		0	1	2002	1	1
354148	6.20E+12	60	0	3	3	0	1	0	0	0	0	0	0	1	0	3	2	4	25070	8411	0	6	2002	1	0
361183	6.20E+12	67	0	1	1	0	1	0	1	0	1	0	0	1	0	3	2	4	25070	8622	0	17	2002	1	0
368139	6.20E+12	81	1	1	1	0	3	0	1	0	0	0	0	1	1	1	2	4	25070	3950	0	24	2002	1	0
372467	6.20E+12	55	0	2	1	0	1	0	1	0	0	0	0	0	0	3	2	4	25081		0	13	2002	1	0
373681	6.20E+12	68	1	3	2	0	2	0	0	0	1	0	0	1	0	3	2	4	25072	8622	0	8	2002	1	0
374716	6.20E+12	52	0	3	3	0	2	0	0	0	1	0	0	1	0	3	2	4	25071	8411	0	10	2002	1	0
376722	6.20E+12	45	0	3	1	0	2	0	0	0	1	0	0	1	0	3	2	4	25013	9904	0	8	2002	1	0
377511	6.20E+12	52	0	3	3	0	1	0	0	0	1	0	0	0	0	3	2	4	25071		0	5	2002	1	0
383486	6.20E+12	55	1	3	6	0	1	0	0	0	0	0	0	0	0	3	2	4	25083		0	3	2002	1	0
385232	6.20E+12	73	1	2	2	0	1	0	0	0	1	0	0	0	0	3	2	4	25071	9214	0	6	2002	1	0
393835	6.20E+12	57	1	1	2	0	2	0	0	0	0	0	1	0	0	3	2	4	25080	8622	0	3	2002	1	0
395808	6.20E+12	61	1	3	2	0	2	0	0	0	0	0	0	0	1	3	2	4	25071	8622	0	2	2002	1	0
400842	6.20E+12	43	1	2	3	1	2	0	0	0	1	0	0	1	0	3	2	4	25071	864	0	15	2002	1	0
405894	6.20E+12	53	0	1	3	0	1	0	0	0	1	0	0	0	0	1	3	4	25060	8622	0	5	2002	1	1
408051	6.20E+12	50	1	1	2	1	2	0	0	0	1	0	1	1	0	1	3	4	25080	8309	0	40	2002	1	1
409513	6.20E+12	62	0	3	3	0	1	0	0	0	1	0	0	1	0	1	3	4	25070	8411	0	7	2002	1	1
409855	6.20E+12	69	0	3	1	0	1	0	0	0	1	0	0	0	0	1	3	4	25080	8628	0	15	2002	1	1
410823	6.20E+12	64	0	1	1	0	2	0	0	0	0	0	1	0	0	1	3	4	25080		0	5	2002	1	1
411902	6.20E+12	55	1	1	1	0	1	0	0	0	0	0	0	0	0	2	2	4	25083	7788	0	9	2002	1	0
412051	6.20E+12	59	1	3	2	0	1	0	0	0	1	0	0	0	0	2	2	4	25082		0	19	2002	1	0
412498	6.20E+12	41	0	3	1	0	1	0	0	0	0	0	0	0	0	2	2	4	25083	8309	0	6	2002	1	0
412575	6.20E+12	78	1	1	1	0	1	0	0	0	1	0	0	0	0	2	2	4	25072	4513	0	5	2002	1	0
413351	6.20E+12	72	1	3	1	0	2	0	0	0	1	0	0	0	0	2	2	4	25080		0	8	2002	1	0
414067	6.20E+12	41	0	3	2	0	1	0	0	0	0	0	0	0	0	2	2	4	25082		0	7	2002	1	0
414071	6.20E+12	39	1	3	2	0	1	0	0	0	0	0	0	0	0	2	2	4	25080		0	3	2002	1	0
414158	6.20E+12	72	0	3	1	0	2	0	0	0	0	0	0	1	1	2	2	4	25080	8667	0	23	2002	1	0
414324	6.20E+12	37	1	3	2	0	1	0	0	0	1	0	0	0	0	2	2	4	25002		0	1	2002	1	0
414653	6.20E+12	78	0	1	1	0	2	0	0	0	0	0	0	1	0	2	2	4	25080		0	3	2002	1	0
415043	6.20E+12	67	0	1	1	0	4	0	1	0	0	0	0	1	1	2	2	4	25083	8669	1	6	2002	1	0
415069	6.20E+12	56	0	1	1	0	2	0	0	0	0	0	0	1	0	2	2	4	25061		0	6	2002	1	0
415091	6.20E+12	68	0	3	1	1	3	0	0	0	0	0	0	1	1	2	2	4	25080	9395	0	4	2002	1	0
415258	6.20E+12	69	1	4	1	0	1	0	0	0	0	0	0	1	0	2	2	4	25082		0	1	2002	1	0
415707	6.20E+12	55	1	3	2	0	2	1	1	0	1	0	0	0	0	2	2	4	25080		0	7	2002	1	0
415859	6.20E+12	74	0	3	1	1	1	0	0	0	1	0	0	0	0	2	2	4	25082		0	1	2002	1	0
416102	6.20E+12	55	1	3	2	0	2	1	1	0	1	0	1	0	0	2	2	4	25083	8622	0	2	2002	1	0
416202	6.20E+12	52	0	1	4	0	2	0	0	0	1	0	0	0	0	2	2	4	25080		0	13	2002	1	0
417597	6.20E+12	77	1	1	1	0	3	0	0	0	0	0	0	0	1	1	2	4	25070	8848	0	8	2002	1	0
417991	6.20E+12	45	0	1	2	0	1	0	0	0	1	0	0	0	0	1	2	4	25060	7788	0	7	2002	1	0
419022	6.20E+12	42	0	1	3	0	1	0	0	0	0	0	0	0	0	2	1	4	25060	8622	0	4	2002	0	0
420038	6.20E+12	63	1	2	1	1	1	0	1	0	1	0	0	0	0	3	2	4	25060	8604	0	2	2002	1	0
420264	6.20E+12	61	1	1	3	0	3	1	0	0	0	0	0	1	1	3	2	4	25082	8628	0	7	2002	1	0
420494	6.20E+12	50	1	2	4	0	1	0	0	0	0	0	0	0	0	3	2	4	25080	8622	0	7	2002	1	0
420637	6.20E+12	61	1	1	3	0	2	0	0	0	0	0	0	1	1	3	2	4	25081	8622	0	10	2002	1	0
423286	6.20E+12	57	0	2	3	0	1	0	0	0	0	0	0	0	0	3	2	4	25060		0	2	2002	1	0
423664	6.20E+12	58	0	1	3	1	2	0	0	0	0	0	0	0	1	3	2	4	25080	3893	0	3	2002	1	0
424157	6.20E+12	54	0	3	1	1	2	0	0	0	0	0	0	0	0	3	2	4	25082	3893	0	12	2002	1	0
424508	6.20E+12	68	0	1	1	0	1	0	0	0	1	0	1	0	0	3	2	4	25080	3893	0	7	2002	1	0
425296	6.20E+12	87	0	1	1	0	1	0	0	0	1	0	0	0	0	3	2	4	25080	3929	0	10	2002	1	0
425375	6.20E+12	73	0	1	1	0	4	1	1	0	1	0	0	1	0	3	2	4	25071	3929	1	19	2002	1	0
426154	6.20E+12	74	0	3	1	1	2	0	0	0	1	0	0	0	0	3	2	4	25080	8604	0	5	2002	1	0
426759	6.20E+12	54	1	1	3	0	2	0	0	0	1	0	0	0	0	3	2	4	25080	8604	0	3	2002	1	0
427715	6.20E+12	36	0	3	3	0	2	0	0	0	0	0	0	0	0	3	2	4	25082	8622	0	4	2002	1	0
427811	6.20E+12	79	1	1	1	1	2	1	0	0	0	0	0	0	0	3	2	4	25081	8411	0	15	2002	1	0
428320	6.20E+12	67	0	3	3	0	2	0	0	0	1	0	0	1	0	3	2	4	25070	8411	0	8	2002	1	0
428872	6.20E+12	68	1	2	1	0	1	0	0	0	0	0	0	0	0	3	2	4	25081		0	2	2002	1	0
429358	6.20E+12	42	0	1	3	1	1	0	0	0	1	0	0	0	0	3	2	4	25080	3893	0	2	2002	1	0
430530	6.20E+12	65	0	1	1	0	2	0	0	0	1	0	0	0	0	3	2	4	25080	8309	0	4	2002	1	0
443444	6.20E+12	60	0	1	3	1	1	0	0	0	1	0	0	0	0	3	2	4	25060		0	4	2002	1	0
445434	6.20E+12	54	1	1	1	0	2	0	0	0	1	0	0	0	0	3	2	4	25080		0	5	2002	1	0
445683	6.20E+12	24	0	3	2	0	1	0	0	0	0	0	0	0	0	3	2	4	25083		0	4	2002	1	0
448292	6.20E+12	49	0	1	3	0	2	0	0	0	0	0	0	1	0	3	2	4	25080	3893	0	3	2002	1	0
451942	6.20E+12	49	0	3	3	0	2	0	0	0	1	0	0	1	0	3	2	4	25082	8411	0	4	2002	1	0
452588	6.20E+12	69	1	1	2	0	1	0	0	0	1	0	0	0	0	1	2	4	25080		0	2	2002	1	0
452808	6.20E+12	69	0	3	1	0	2	0	0	0	0	0	0	0	1	1	2	4	25040	7768	0	8	2002	1	0
458336	6.20E+12	83	1	1	1	0	2	1	0	0	1	0	0	1	0	2	2	4	25080	7768	0	22	2002	1	0
460125	6.20E+12	34	0	3	2	0	1	0	0	0	0	0	0	0	0	2	2	4	25083	7768	0	13	2002	1	0
468499	6.20E+12	45	1	1	2	0	2	0	0	0	0	0	0	1	0	2	2	4	25060		0	4	2002	1	0
468712	6.20E+12	43	0	3	3	0	1	0	0	0	0	0	0	0	0	2	2	4	25072		0	5	2002	1	0
471186	6.20E+12	92	1	1	1	0	2	0	0	0	1	0	0	0	0	2	2	4	25080	8622	0	9	2002	1	0
474306	6.20E+12	67	1	3	1	0	2	0	0	0	1	0	0	0	0	2	3	4	25070	8415	0	10	2002	1	1
486075	6.20E+12	42	1	3	2	0	1	0	0	0	0	0	0	0	0	3	2	4	25080		0	3	2002	1	0
490543	6.20E+12	63	0	3	1	0	2	0	0	0	0	0	0	1	1	3	2	4	25070	8412	0	13	2002	1	0
491077	6.20E+12	56	1	1	2	1	2	0	0	0	0	0	0	0	0	3	2	4	25080	863	0	4	2002	1	0
492066	6.20E+12	80	1	4	1	0	2	0	0	0	1	0	0	0	0	3	2	4	25060		0	4	2002	1	0
492375	6.20E+12	64	0	3	2	0	1	0	0	0	0	0	0	0	0	3	2	4	25070		0	14	2002	1	0
493738	6.20E+12	57	0	4	3	0	2	0	0	0	0	0	0	0	0	3	2	4	25080		0	1	2002	1	0
499251	6.20E+12	70	0	1	1	0	2	0	0	0	1	0	0	1	0	3	1	4	25070	8622	0	11	2002	0	0
499440	6.20E+12	64	0	5	6	0	2	0	0	0	1	0	1	1	0	3	1	4	25060	8622	0	9	2002	0	0
499475	6.20E+12	70	0	1	1	0	2	0	0	0	1	0	0	0	0	3	1	4	25070	9332	0	8	2002	0	0
500027	6.20E+12	23	0	3	6	0	1	0	0	0	0	0	0	0	0	3	1	4	25081	8622	0	8	2002	0	0
501081	6.20E+12	47	1	1	3	0	2	0	0	0	0	0	1	0	0	1	2	4	25081		0	3	2002	1	0
501163	6.20E+12	72	1	1	3	0	2	0	0	0	0	0	0	0	0	1	2	4	25070		0	5	2002	1	0
511973	6.20E+12	46	0	1	3	0	2	0	0	1	1	0	0	0	0	2	2	4	25082	7769	0	8	2002	1	0
514738	6.20E+12	56	0	1	3	0	1	0	0	0	1	0	0	0	0	2	2	4	25070	8622	0	14	2002	1	0
515420	6.20E+12	50	1	4	3	0	2	0	0	0	1	0	0	0	0	2	2	4	25070		0	5	2002	1	0
534345	6.20E+12	35	0	1	6	0	1	0	0	0	0	0	0	0	0	3	3	4	25080		0	3	2002	1	1
538439	6.20E+12	78	0	1	1	0	3	0	0	0	1	0	1	0	0	3	3	4	25061	8411	0	25	2002	1	1
545004	6.20E+12	45	1	1	2	0	2	0	0	0	1	1	0	0	0	3	3	4	25082	8628	0	5	2002	1	1
550036	6.20E+12	49	0	4	3	0	1	0	0	0	1	0	0	0	0	3	3	4	25061		0	3	2002	1	1
556399	6.20E+12	35	0	1	4	0	1	0	0	0	0	0	0	0	0	3	3	4	25063	8622	0	4	2002	1	1
566964	6.20E+12	59	1	1	3	0	1	0	0	0	1	0	0	0	0	3	3	4	25080	3893	0	7	2002	1	1
569187	6.20E+12	45	0	3	2	1	1	0	0	0	0	0	0	0	0	3	3	4	25081		0	2	2002	1	1
571662	6.20E+12	36	0	3	2	0	1	0	0	0	0	0	0	0	0	3	3	4	25081		0	13	2002	1	1
573038	6.20E+12	46	0	4	2	0	2	0	0	0	0	0	0	0	1	3	3	4	25080	7768	0	7	2002	1	1
573999	6.20E+12	48	1	3	3	1	2	1	0	0	0	0	0	1	1	3	3	4	25070	8412	0	11	2002	1	1
574592	6.20E+12	82	0	3	1	0	3	1	0	0	0	0	0	1	0	3	3	4	25080	8088	0	11	2002	1	1
578655	6.20E+12	31	0	3	4	1	1	0	0	0	0	0	0	0	0	3	3	4	25081	8622	0	2	2002	1	1
578895	6.20E+12	52	0	1	3	1	4	0	0	0	0	0	0	1	1	3	3	4	25070	3929	1	7	2002	1	1
581058	6.20E+12	50	1	3	3	0	1	0	0	0	0	0	0	0	0	3	3	4	25062	3893	0	11	2002	1	1
581513	6.20E+12	30	0	2	3	0	2	0	0	0	0	0	0	0	0	3	3	4	25083	8622	0	13	2002	1	1
583988	6.20E+12	44	1	3	4	0	1	0	0	0	0	0	0	0	0	3	3	4	25082		0	3	2002	1	1
584219	6.20E+12	72	0	3	1	0	2	0	0	0	1	0	0	1	0	3	3	4	25080		0	2	2002	1	1
584431	6.20E+12	44	1	3	4	0	1	0	0	0	1	0	0	0	0	3	3	4	25080	8622	0	5	2002	1	1
584539	6.20E+12	55	1	1	2	1	1	0	0	0	1	0	0	0	0	3	3	4	25080	8622	0	4	2002	1	1
586146	6.20E+12	72	0	2	1	1	2	0	0	0	1	0	0	1	0	1	2	4	25070	8411	0	23	2002	1	0
586453	6.20E+12	64	1	1	2	0	1	0	0	0	0	0	0	0	0	1	2	4	25080	8622	0	5	2002	1	0
588433	6.20E+12	63	1	1	3	0	1	0	0	0	1	0	0	0	0	1	2	4	25080	8411	0	8	2002	1	0
589741	6.20E+12	71	0	1	3	0	2	0	0	0	0	0	0	0	0	1	2	4	25071	9921	0	5	2002	1	0
591079	6.20E+12	68	0	1	1	0	3	1	0	0	1	0	0	0	0	2	2	4	25072	8848	0	12	2002	1	0
592088	6.20E+12	77	1	1	1	0	3	1	1	0	0	0	0	1	0	2	2	4	25062	3893	0	9	2002	1	0
595345	6.20E+12	65	0	3	1	0	3	0	0	0	1	0	0	0	0	2	2	4	25080	3893	0	5	2002	1	0
596101	6.20E+12	59	1	1	3	0	1	0	0	0	0	0	0	0	0	2	2	4	25060	8628	0	4	2002	1	0
597981	6.20E+12	59	1	1	3	0	2	0	0	0	0	0	0	0	0	2	2	4	25061	8622	0	9	2002	1	0
598020	6.20E+12	47	1	1	2	0	1	0	1	0	1	0	0	0	0	2	2	4	25071	3893	0	5	2002	1	0
600210	6.20E+12	66	0	1	3	1	2	0	1	0	1	0	0	0	0	2	2	4	25060	8601	0	9	2002	1	0
600472	6.20E+12	53	0	3	3	0	2	0	0	0	0	0	0	0	0	1	2	4	25080	8098	0	9	2002	1	0
603726	6.20E+12	54	1	1	3	0	1	0	0	0	0	0	0	0	0	1	2	4	25070		0	68	2002	1	0
603929	6.20E+12	62	0	1	1	0	1	0	0	0	0	0	0	0	0	1	2	4	25062		0	3	2002	1	0
604210	6.20E+12	64	0	1	1	0	1	0	0	0	0	0	0	0	0	1	2	4	25060	8628	0	59	2002	1	0
604238	6.20E+12	67	0	1	1	1	1	0	0	1	0	0	0	0	0	1	2	4	25063		0	4	2002	1	0
604981	6.20E+12	72	0	1	1	1	2	0	0	0	0	0	0	0	0	1	2	4	25083	8622	0	32	2002	1	0
606992	6.20E+12	64	0	3	2	0	1	0	0	0	0	0	0	0	0	2	2	4	25080		0	4	2002	1	0
608203	6.20E+12	81	1	3	2	0	2	0	0	0	0	0	0	0	1	2	2	4	25071	9702	0	7	2002	1	0
608761	6.20E+12	73	0	3	1	0	2	0	0	0	1	0	0	1	0	2	2	4	25071	8411	0	9	2002	1	0
611359	6.20E+12	40	0	3	1	0	2	0	0	0	0	0	0	0	0	2	2	4	25073	3893	0	11	2002	1	0
613474	6.20E+12	63	0	1	1	0	2	1	0	0	1	0	0	0	0	3	2	4	25060		0	2	2002	1	0
622114	6.20E+12	58	1	3	1	0	2	0	0	0	1	0	0	0	0	2	3	4	25062	9214	0	3	2002	1	1
622205	6.20E+12	45	0	2	6	0	1	0	0	0	0	0	1	0	0	2	3	4	25072		0	2	2002	1	1
624123	6.20E+12	48	0	3	6	1	1	0	0	0	0	0	0	0	0	2	3	4	25082	8622	0	4	2002	1	1
624144	6.20E+12	49	0	3	6	0	1	0	0	0	1	0	0	0	0	2	3	4	25082	8622	0	9	2002	1	1
625354	6.20E+12	48	0	3	2	0	2	1	0	0	1	0	0	0	0	2	3	4	25062	9214	0	4	2002	1	1
625425	6.20E+12	50	0	1	6	1	4	0	0	0	1	0	0	0	0	2	3	4	25073	8622	0	3	2002	1	1
625729	6.20E+12	38	0	3	6	0	1	0	0	0	1	0	0	0	0	2	3	4	25082	9214	0	11	2002	1	1
626493	6.20E+12	51	1	3	6	0	1	0	0	0	1	0	0	0	0	2	3	4	25070		0	2	2002	1	1
627024	6.20E+12	65	1	3	4	0	1	0	0	0	0	0	0	0	0	2	3	4	25070		0	4	2002	1	1
627525	6.20E+12	47	0	2	2	0	3	0	0	0	1	0	0	0	0	2	3	4	25070	9904	0	38	2002	1	1
628212	6.20E+12	26	0	3	6	0	1	0	0	0	0	0	0	0	0	2	3	4	25082	9929	0	3	2002	1	1
628964	6.20E+12	55	0	3	2	0	1	0	0	0	0	0	0	0	0	2	3	4	25082	9214	0	6	2002	1	1
629852	6.20E+12	60	0	3	2	0	1	0	0	0	0	0	0	0	0	2	3	4	25080	9921	0	4	2002	1	1
631808	6.20E+12	41	0	2	6	0	1	0	0	0	1	0	0	0	0	2	3	4	25080	9214	0	10	2002	1	1
635347	6.20E+12	52	0	1	1	1	1	0	0	0	1	1	0	0	0	1	2	4	25061	8877	0	3	2002	1	0
641207	6.20E+12	59	1	1	1	0	2	0	0	0	0	0	0	1	0	2	2	4	25070	8622	0	7	2002	1	0
642774	6.20E+12	82	0	1	1	0	2	0	0	0	0	0	0	0	0	2	2	4	25070	9917	0	6	2002	1	0
645658	6.20E+12	56	0	1	3	0	2	0	0	0	0	0	0	1	1	2	2	4	25060	8622	0	5	2002	1	0
645683	6.20E+12	57	0	1	3	0	1	0	0	0	1	0	0	0	0	2	2	4	25060		0	5	2002	1	0
647472	6.20E+12	31	0	1	3	0	1	0	0	0	0	0	0	0	0	2	2	4	25081	8628	0	4	2002	1	0
648666	6.20E+12	50	0	1	3	0	1	0	0	0	0	0	0	0	0	2	2	4	25080		0	3	2002	1	0
651792	6.20E+12	78	1	4	2	0	2	0	0	0	1	0	0	0	0	3	3	4	25080		0	3	2002	1	1
662794	6.20E+12	76	1	3	1	0	2	1	0	0	1	0	0	0	0	3	3	4	25080	8622	0	5	2002	1	1
671218	6.20E+12	58	0	1	1	0	2	0	0	0	1	0	0	0	0	2	2	4	25060	8622	0	7	2002	1	0
671834	6.20E+12	71	1	1	1	0	3	1	0	0	0	0	0	0	0	2	2	4	25080	8622	0	7	2002	1	0
672865	6.20E+12	64	0	1	3	0	1	0	0	0	0	0	0	0	0	2	2	4	25080	8412	0	2	2002	1	0
673075	6.20E+12	65	0	1	1	0	2	1	0	0	0	0	1	0	1	2	2	4	25060	7768	0	15	2002	1	0
673695	6.20E+12	70	1	1	1	0	1	0	0	0	1	0	0	0	0	2	2	4	25060	8309	0	5	2002	1	0
674803	6.20E+12	40	1	3	3	0	1	0	0	0	0	0	0	0	0	2	2	4	25060	8622	0	5	2002	1	0
676344	6.20E+12	58	0	1	1	1	2	0	0	0	1	0	0	1	0	2	2	4	25070	8622	0	9	2002	1	0
676492	6.20E+12	46	0	1	3	0	2	0	0	0	0	0	1	0	0	2	2	4	25060	8622	0	3	2002	1	0
677979	6.20E+12	68	1	1	1	0	2	0	0	0	1	0	0	0	0	2	2	4	25070	8604	0	10	2002	1	0
678192	6.20E+12	70	1	3	1	0	2	0	0	0	0	0	0	1	1	2	2	4	25060	8604	0	12	2002	1	0
678461	6.20E+12	72	0	1	1	0	2	0	0	0	1	0	1	0	0	2	2	4	25080	7768	0	8	2002	1	0
680139	6.20E+12	79	0	3	1	0	1	0	0	0	1	0	0	0	0	2	2	4	25071	8838	0	6	2002	1	0
680611	6.20E+12	55	0	3	2	0	1	0	0	0	1	0	0	0	0	2	2	4	25080		0	4	2002	1	0
681378	6.20E+12	76	1	3	1	0	2	0	0	0	0	0	0	1	0	2	2	4	25070	3929	0	12	2002	1	0
695056	6.20E+12	38	0	1	4	0	1	0	0	0	0	0	0	0	0	2	1	4	25080	9301	0	2	2002	0	0
699611	6.20E+12	77	1	3	1	0	2	0	0	0	1	0	0	1	0	2	2	4	25070	3929	0	11	2002	1	0
704272	6.20E+12	78	0	1	3	1	2	0	0	0	0	0	0	0	0	3	2	4	25060	8622	0	5	2002	1	0
704579	6.20E+12	78	0	1	1	0	2	0	0	0	1	0	0	0	0	3	2	4	25060		0	7	2002	1	0
706397	6.20E+12	45	0	1	2	0	1	0	0	0	0	0	0	0	0	3	2	4	25063	8622	0	2	2002	1	0
708692	6.20E+12	41	0	1	2	0	1	0	0	0	0	0	1	0	0	3	2	4	25082		0	2	2002	1	0
709497	6.20E+12	67	1	1	1	0	1	0	0	0	1	0	1	0	0	3	2	4	25060	8622	0	5	2002	1	0
709551	6.20E+12	50	0	1	1	0	1	0	0	0	1	1	0	0	0	3	2	4	25080		0	2	2002	1	0
709608	6.20E+12	65	1	1	1	0	2	1	1	0	1	0	0	0	0	3	2	4	25060		0	14	2002	1	0
712083	6.20E+12	86	1	1	1	0	1	0	0	0	1	0	0	0	0	3	2	4	25080		0	3	2002	1	0
713830	6.20E+12	78	0	1	3	0	2	0	0	0	0	0	0	0	0	3	2	4	25080		0	6	2002	1	0
714104	6.20E+12	71	0	1	1	0	2	0	0	0	1	0	0	0	0	3	2	4	25070	8842	0	6	2002	1	0
722253	6.20E+12	50	1	3	3	0	2	0	0	0	1	0	0	0	0	3	2	4	25082	7768	0	4	2002	1	0
724871	6.20E+12	53	0	3	3	0	2	0	0	0	1	0	0	0	0	3	2	4	25081	7768	0	13	2002	1	0
727035	6.20E+12	68	0	3	1	0	4	0	0	0	0	0	0	1	1	3	2	4	25070	8417	0	13	2002	1	0
729159	6.20E+12	47	0	1	3	1	2	0	0	0	1	0	1	0	0	3	2	4	25082	8309	0	12	2002	1	0
731349	6.20E+12	44	0	1	1	1	2	1	0	0	1	0	0	0	0	3	2	4	25080	8411	0	9	2002	1	0
731523	6.20E+12	27	0	1	3	0	2	0	0	0	0	0	0	0	0	3	2	4	25080	8411	0	7	2002	1	0
732873	6.20E+12	88	0	1	1	0	2	0	1	0	0	0	0	0	0	3	2	4	25080	7788	0	6	2002	1	0
733381	6.20E+12	60	0	1	1	0	2	0	0	0	1	0	0	0	0	3	2	4	25080	8345	0	5	2002	1	0
733416	6.20E+12	61	0	1	3	1	1	0	0	0	1	0	0	0	0	3	2	4	25060		0	3	2002	1	0
734371	6.20E+12	68	0	3	1	0	2	0	0	0	1	0	0	0	0	3	2	4	25081	8622	0	8	2002	1	0
735013	6.20E+12	58	1	1	4	0	1	0	0	0	0	0	0	1	0	3	2	4	25071	8622	0	11	2002	1	0
735134	6.20E+12	44	0	1	1	0	2	1	0	0	0	0	0	0	0	3	2	4	25060		0	3	2002	1	0
736021	6.20E+12	49	0	1	3	0	2	1	1	0	0	0	0	0	0	3	2	4	25070		0	3	2002	1	0
736136	6.20E+12	58	1	1	4	0	1	0	0	0	1	0	0	0	0	3	2	4	25080	8622	0	8	2002	1	0
736929	6.20E+12	69	1	1	1	0	3	1	0	0	1	0	0	0	1	3	2	4	25081	8622	0	15	2002	1	0
737120	6.20E+12	49	0	1	3	1	2	1	1	0	0	0	0	0	1	3	2	4	25081	3929	0	15	2002	1	0
739771	6.20E+12	48	0	1	6	0	1	0	0	0	0	0	0	0	0	3	2	4	25082	8622	0	5	2002	1	0
740381	6.20E+12	52	1	1	6	0	2	0	0	0	1	0	0	0	0	3	2	4	25080	8670	0	1	2002	1	0
740675	6.20E+12	40	0	1	6	0	1	0	0	0	1	0	0	0	0	3	1	4	25073		0	5	2002	0	0
740896	6.20E+12	51	0	1	2	0	2	0	0	0	1	0	0	0	0	3	1	4	25083	8622	0	5	2002	0	0
775088	8.20E+12	76	1	3	3	0	2	1	0	0	0	0	0	0	1	3	2	4	25060		0	9	2002	1	0
781820	8.20E+12	74	1	3	1	0	3	0	0	0	1	0	0	0	0	3	2	4	25072	8622	0	13	2002	1	0
782271	8.20E+12	85	1	1	1	0	2	1	1	0	1	0	0	0	0	3	2	4	25060	8628	0	6	2002	1	0
782274	8.20E+12	73	1	1	1	0	1	0	0	0	1	0	0	0	0	3	2	4	25060	8412	0	8	2002	1	0
784762	8.20E+12	65	0	1	3	0	1	0	0	0	0	0	0	0	0	3	2	4	25080	3893	0	2	2002	1	0
785171	8.20E+12	72	0	1	1	0	2	0	0	1	0	0	0	1	0	3	2	4	25071	8622	0	13	2002	1	0
788557	8.20E+12	46	0	1	3	0	2	0	0	0	1	1	1	0	0	3	2	4	25080	8622	0	7	2002	1	0
789667	8.20E+12	55	1	1	2	0	2	0	1	0	1	0	0	1	0	3	2	4	25062	8415	0	13	2002	1	0
789970	8.20E+12	71	1	1	4	0	2	0	0	0	1	0	1	0	0	3	2	4	25080	8622	0	13	2002	1	0
790457	8.20E+12	77	1	1	1	1	1	0	0	0	1	0	0	0	0	3	2	4	25060		0	1	2002	1	0
796399	8.20E+12	73	0	1	1	0	2	0	0	0	0	0	0	0	0	3	2	4	25060	8411	0	9	2002	1	0
797098	8.20E+12	67	0	1	1	0	2	0	0	0	1	0	0	1	0	3	2	4	25070	3950	0	18	2002	1	0
797967	8.20E+12	69	0	1	1	1	2	1	0	0	1	0	0	0	0	3	2	4	25060	8628	0	2	2002	1	0
798654	8.20E+12	43	1	1	4	0	2	0	0	0	0	0	0	0	0	3	2	4	25081	8622	0	4	2002	1	0
804334	8.20E+12	61	0	1	3	0	1	0	1	0	0	0	0	0	0	3	2	4	25080		0	6	2002	1	0
806882	8.20E+12	60	1	1	3	0	2	0	0	0	1	0	1	0	0	3	2	4	25060	8622	0	10	2002	1	0
808311	8.20E+12	71	1	1	1	0	1	0	0	0	0	0	0	0	0	3	2	4	25062	8622	0	10	2002	1	0
808603	8.20E+12	49	0	1	2	0	2	0	0	0	1	0	1	0	0	3	2	4	25080	8411	0	19	2002	1	0
818335	8.20E+12	48	0	3	6	0	2	1	0	0	0	0	0	0	0	3	2	4	25081	8622	0	7	2002	1	0
819460	8.20E+12	73	0	2	1	0	2	0	0	0	0	0	0	1	0	3	2	4	25082	8414	0	16	2002	1	0
820177	8.20E+12	54	0	1	3	0	1	0	0	0	0	0	1	0	0	3	2	4	25060	8411	0	9	2002	1	0
821503	8.20E+12	73	0	1	1	0	2	0	1	0	0	0	0	0	0	3	2	4	25080	8604	0	14	2002	1	0
825007	8.20E+12	69	0	1	1	0	1	0	0	0	0	0	0	1	0	3	2	4	25072	3929	0	11	2002	1	0
826188	8.20E+12	64	0	1	3	0	1	0	1	0	0	0	0	0	0	3	2	4	25060	8622	0	7	2002	1	0
827494	8.20E+12	40	0	3	6	0	2	0	0	0	0	0	0	0	0	3	2	4	25081	8622	0	7	2002	1	0
827559	8.20E+12	88	0	1	1	0	2	1	0	0	1	0	0	0	0	3	2	4	25070		0	3	2002	1	0
829011	8.20E+12	62	0	1	3	1	2	0	0	0	1	0	0	0	0	3	2	4	25080	8628	0	3	2002	1	0
829703	8.20E+12	80	0	1	1	0	3	0	0	0	0	0	0	1	0	3	2	4	25080		0	2	2002	1	0
833993	8.20E+12	45	1	1	3	0	2	0	0	0	0	0	0	0	0	2	3	4	25081	8411	0	7	2002	1	1
836007	8.20E+12	70	0	1	1	1	2	0	0	0	1	0	0	0	0	2	3	4	25060	8622	0	3	2002	1	1
837486	8.20E+12	36	0	2	1	0	2	0	0	0	0	0	0	0	1	2	3	4	25061	8622	0	17	2002	1	1
840788	8.20E+12	39	0	3	1	0	1	0	0	0	1	0	0	0	0	2	3	4	25080		0	5	2002	1	1
843041	8.20E+12	74	1	1	1	0	2	0	0	0	1	0	0	0	0	2	3	4	25061	8622	0	9	2002	1	1
843050	8.20E+12	45	0	1	3	0	1	0	0	0	1	0	1	0	0	2	3	4	25060	8622	0	16	2002	1	1
844043	8.20E+12	71	0	1	1	0	2	0	0	0	1	0	0	0	0	2	3	4	25060	8622	0	10	2002	1	1
844516	8.20E+12	57	1	1	3	0	1	0	0	0	1	0	1	0	0	2	3	4	25060	8622	0	8	2002	1	1
844520	8.20E+12	35	1	1	2	0	2	0	0	0	0	0	0	0	0	2	3	4	25061		0	3	2002	1	1
844545	8.20E+12	64	1	1	3	1	2	1	0	0	0	0	0	0	0	2	3	4	25080	8412	0	7	2002	1	1
844612	8.20E+12	62	0	2	1	0	2	0	1	0	1	0	0	1	0	2	3	4	25071	8415	0	7	2002	1	1
846583	8.20E+12	53	0	1	3	0	1	0	0	0	0	0	0	0	0	2	3	4	25080	8622	0	8	2002	1	1
849392	8.20E+12	68	1	3	1	0	1	0	0	0	1	0	0	0	0	3	1	4	25082	8622	0	4	2002	0	0
854111	8.20E+12	23	0	3	6	0	2	0	0	0	0	0	0	0	0	3	1	4	25063	8411	0	21	2002	0	0
856131	8.20E+12	88	1	3	1	1	2	0	0	0	0	0	0	0	0	3	1	4	25070		0	4	2002	0	0
863599	9.20E+12	55	1	3	2	1	1	0	0	1	0	0	0	1	0	2	3	1	25072	8412	0	37	2002	1	1
867319	9.20E+12	39	1	3	2	1	1	0	0	0	1	0	0	0	0	2	3	1	25063	8622	0	9	2002	1	1
875864	9.20E+12	83	0	1	1	0	2	0	0	0	0	0	0	1	0	1	3	1	25060	8622	0	18	2002	1	1
878326	9.20E+12	56	0	1	4	1	1	0	0	0	1	0	0	1	0	1	3	1	25060		0	3	2002	1	1
879428	9.20E+12	73	0	1	1	0	2	0	0	0	1	0	0	0	0	1	3	1	25080	8622	0	6	2002	1	1
882356	9.20E+12	37	0	2	2	1	1	0	0	0	0	0	0	0	0	2	3	1	25070	8904	0	3	2002	1	1
884182	9.20E+12	47	1	1	3	0	1	0	0	0	0	0	0	0	0	2	3	1	25081		0	2	2002	1	1
889996	9.20E+12	62	1	1	3	0	1	0	0	0	1	0	0	0	0	2	3	1	25061	8622	0	7	2002	1	1
890713	9.20E+12	37	0	1	3	0	4	0	0	0	1	0	1	1	0	2	3	1	25070	8415	0	23	2002	1	1
892998	9.20E+12	86	0	1	1	0	2	0	0	0	0	0	0	0	0	2	3	1	25070		0	11	2002	1	1
894467	9.20E+12	76	0	1	1	1	2	0	0	0	1	0	0	0	0	2	3	1	25082	4513	0	4	2002	1	1
898696	9.20E+12	37	0	1	2	0	2	0	0	0	0	0	0	0	0	2	3	1	25072		0	1	2002	1	1
901153	9.20E+12	80	1	1	1	0	2	0	0	0	1	0	0	0	0	2	3	1	25011	4516	0	9	2002	1	1
910121	9.20E+12	58	0	1	3	0	2	0	0	0	0	0	1	0	0	2	2	1	25081	8622	0	9	2002	1	0
911432	9.20E+12	74	0	1	1	0	2	0	0	0	1	0	0	1	0	2	2	1	25081	8628	0	4	2002	1	0
911519	9.20E+12	68	0	1	3	0	1	0	0	0	1	0	0	0	0	2	2	1	25080	8605	0	1	2002	1	0
912906	9.20E+12	83	1	2	1	0	2	0	0	0	0	0	0	0	0	2	2	1	25080	8622	0	7	2002	1	0
914280	9.20E+12	84	1	1	1	0	2	0	1	0	1	0	0	1	0	2	2	1	25080		0	3	2002	1	0
917533	9.20E+12	58	0	1	3	0	1	0	0	0	0	0	0	0	0	1	3	1	25060	8345	0	4	2002	1	1
919565	9.20E+12	71	1	1	1	0	1	0	0	0	1	0	0	0	0	1	3	1	25060		0	3	2002	1	1
923652	9.20E+12	45	0	2	4	0	1	0	0	0	1	0	0	0	0	1	3	1	25081	8622	0	7	2002	1	1
924530	9.20E+12	41	1	1	1	0	3	0	0	0	0	0	0	1	1	3	3	1	25073	8412	0	22	2002	1	1
926272	9.20E+12	48	0	1	3	0	1	0	0	0	0	0	0	0	1	3	3	1	25071	8848	0	2	2002	1	1
929067	9.20E+12	69	1	3	1	0	2	0	0	0	1	0	0	1	0	3	3	1	25060	8622	0	5	2002	1	1
933666	9.20E+12	61	1	1	1	0	2	0	0	0	1	0	0	1	0	3	3	1	25080	8674	0	14	2002	1	1
935837	9.20E+12	70	0	3	1	0	2	0	0	0	0	0	0	1	1	3	3	1	25071	8622	0	6	2002	1	1
936108	9.20E+12	60	0	1	3	0	1	0	1	0	1	0	1	1	0	3	3	1	25071	8622	0	18	2002	1	1
936453	9.20E+12	41	0	1	1	0	1	0	1	0	1	0	0	1	0	3	3	1	25071	8385	0	15	2002	1	1
938027	9.20E+12	43	1	1	1	0	2	0	0	0	0	0	0	1	0	3	3	1	25071	3929	0	6	2002	1	1
939059	9.20E+12	48	0	1	3	0	2	0	0	0	0	0	0	1	1	3	3	1	25071	8415	0	16	2002	1	1
939278	9.20E+12	64	1	1	3	0	2	0	0	0	1	1	0	1	0	3	3	1	25070	8622	0	25	2002	1	1
940387	9.20E+12	68	1	1	1	0	3	0	1	0	1	0	0	0	0	3	3	1	25071	8622	0	9	2002	1	1
940420	9.20E+12	79	0	1	1	0	2	0	0	0	1	0	0	0	0	3	3	1	25070	8622	0	12	2002	1	1
940867	9.20E+12	60	0	1	3	0	1	0	0	0	1	0	0	1	0	3	3	1	25071	8411	0	2	2002	1	1
941112	9.20E+12	56	0	2	3	1	3	0	1	0	1	0	0	1	0	3	3	1	25071	8412	0	18	2002	1	1
941205	9.20E+12	79	0	1	1	0	2	0	0	0	1	0	0	1	0	3	3	1	25080	7769	0	23	2002	1	1
942610	9.20E+12	58	0	1	3	0	1	0	0	0	1	0	0	0	0	3	3	1	25080	3893	0	3	2002	1	1
944549	9.20E+12	80	0	1	1	0	2	0	0	0	0	0	0	1	0	3	3	1	25070	8411	0	5	2002	1	1
945452	9.20E+12	75	0	1	1	0	1	0	0	0	1	0	0	1	0	3	3	1	25080	8411	0	5	2002	1	1
945808	9.20E+12	71	1	1	1	0	3	0	0	0	0	0	0	1	0	3	3	1	25070	3950	0	6	2002	1	1
946553	9.20E+12	67	1	3	3	0	2	1	0	0	1	0	0	1	0	3	3	1	25081	7788	0	22	2002	1	1
946663	9.20E+12	33	0	3	2	0	1	0	0	0	0	0	0	0	0	3	3	1	25081	8411	0	11	2002	1	1
946675	9.20E+12	72	0	1	1	0	1	0	0	0	1	0	0	1	0	3	3	1	25070	7789	0	5	2002	1	1
947891	9.20E+12	56	0	2	3	0	1	0	0	0	1	0	0	1	0	3	3	1	25080	8622	0	14	2002	1	1
951207	9.20E+12	59	1	1	2	0	2	0	0	0	0	0	0	1	0	3	3	1	25070	8411	0	6	2002	1	1
952102	9.20E+12	68	0	1	3	0	1	0	0	0	0	0	0	1	0	3	3	1	25061	7768	0	7	2002	1	1
952910	9.20E+12	66	0	1	1	0	1	0	0	0	0	0	0	1	0	3	3	1	25071	3929	0	10	2002	1	1
954254	9.20E+12	51	0	1	2	0	1	0	0	0	0	0	0	0	0	3	3	1	25060	8622	0	7	2002	1	1
959349	1.22E+13	63	0	1	1	0	2	1	0	0	1	0	0	1	0	3	3	3	25060		0	7	2002	1	1
960266	1.22E+13	38	0	1	3	1	1	0	0	0	0	0	0	0	0	3	3	3	25062	8628	0	17	2002	1	1
960410	1.22E+13	29	1	2	1	0	2	0	0	0	0	0	0	0	1	3	3	3	25081	3893	0	24	2002	1	1
960482	1.22E+13	63	0	4	6	0	2	0	0	0	0	0	0	0	0	3	3	3	25070	3615	0	34	2002	1	1
962703	1.22E+13	52	1	1	2	0	1	0	0	0	0	0	0	0	0	3	3	3	25063		0	3	2002	1	1
962924	1.22E+13	54	0	2	2	0	2	0	0	0	0	0	0	0	0	3	3	3	25082	3893	0	3	2002	1	1
964119	1.22E+13	53	1	1	2	0	1	0	0	0	0	0	1	0	0	3	3	3	25062		0	5	2002	1	1
964449	1.22E+13	62	0	2	1	0	1	0	0	0	1	0	0	0	1	3	3	3	25072	8411	0	6	2002	1	1
964454	1.22E+13	52	0	1	3	0	2	1	0	0	1	0	0	0	0	3	3	3	25060	8628	0	6	2002	1	1
965524	1.22E+13	75	1	1	1	1	2	1	0	0	1	0	0	1	0	3	3	3	25071	3929	0	11	2002	1	1
965683	1.22E+13	36	0	1	2	0	1	0	0	0	0	0	0	0	0	3	3	3	25081	8411	0	14	2002	1	1
965937	1.22E+13	81	1	1	1	0	4	1	1	0	0	0	0	1	0	3	3	3	25062	9656	1	28	2002	1	1
965974	1.22E+13	60	1	3	2	0	1	0	0	0	1	0	0	0	0	3	3	3	25062	8415	0	38	2002	1	1
969696	1.22E+13	67	0	1	1	0	2	1	0	0	1	0	0	0	0	3	3	3	25060		0	5	2002	1	1
970616	1.22E+13	65	0	1	1	0	1	0	0	0	1	0	0	0	0	3	3	3	25080	8622	0	7	2002	1	1
970977	1.22E+13	69	0	1	1	0	2	1	0	0	0	0	0	0	0	3	3	3	25070	8842	0	10	2002	1	1
971327	1.22E+13	57	0	2	2	0	2	0	0	0	1	0	0	0	0	3	3	3	25060	8412	0	15	2002	1	1
971336	1.22E+13	41	1	1	1	0	1	0	1	0	1	0	0	0	0	3	3	3	25063	8628	0	16	2002	1	1
972921	1.22E+13	56	1	2	3	0	1	0	0	0	1	0	0	0	0	3	3	3	25082	8622	0	2	2002	1	1
974781	1.22E+13	30	0	1	1	0	3	0	0	0	0	0	0	0	1	3	3	3	25083	9659	0	4	2002	1	1
975055	1.22E+13	63	0	1	3	1	2	1	0	0	0	0	0	0	1	3	3	3	25070	8842	0	4	2002	1	1
975967	1.22E+13	72	1	1	1	0	2	0	0	0	0	0	0	0	0	3	3	3	25080		0	6	2002	1	1
976171	1.22E+13	30	0	1	1	0	2	0	0	0	0	0	0	0	1	3	3	3	25063	8604	0	7	2002	1	1
976774	1.22E+13	66	0	1	1	0	1	0	0	0	0	0	0	0	0	3	3	3	25083		0	9	2002	1	1
978852	1.22E+13	75	0	1	1	0	2	0	0	0	1	0	1	0	0	3	2	3	25070		0	3	2002	1	0
980030	1.22E+13	56	0	3	1	0	2	0	0	0	0	0	0	0	1	3	2	3	25081	3893	0	5	2002	1	0
980592	1.22E+13	44	0	1	2	0	1	0	0	0	0	0	1	1	0	3	2	3	25062	8628	0	8	2002	1	0
981998	1.22E+13	59	0	1	3	0	1	0	0	0	1	0	0	0	0	3	2	3	25060	8385	0	2	2002	1	0
982733	1.22E+13	49	0	1	3	0	2	0	0	0	0	0	0	0	0	3	2	3	25080	8604	0	4	2002	1	0
983314	1.22E+13	40	0	3	1	0	2	0	0	0	1	0	0	0	0	3	2	3	25082	8412	0	6	2002	1	0
985408	1.22E+13	73	0	1	1	0	2	0	0	0	1	0	0	1	0	3	2	3	25060	8622	0	4	2002	1	0
988274	1.22E+13	69	1	1	1	1	2	0	0	0	0	0	0	0	0	3	2	3	25071		0	4	2002	1	0
988762	1.22E+13	50	1	2	1	0	2	0	0	0	0	0	0	0	1	3	2	3	25080	8622	0	6	2002	1	0
1000118	1.22E+13	53	0	1	2	0	1	0	0	0	1	0	0	0	0	2	3	3	25080	8622	0	15	2002	1	1
1000249	1.22E+13	44	0	1	2	0	1	0	0	0	1	0	0	0	0	2	3	3	25081	8415	0	29	2002	1	1
1002998	1.22E+13	65	1	2	1	0	1	0	0	0	1	0	0	0	0	2	3	3	25081	8604	0	5	2002	1	1
1004525	1.22E+13	36	0	1	3	0	1	0	0	0	0	0	0	0	0	1	2	3	25081		0	3	2002	1	0
1004868	1.22E+13	76	0	1	1	0	1	0	0	0	1	0	0	1	0	1	2	3	25081		0	4	2002	1	0
1005114	1.22E+13	76	0	1	1	1	2	0	0	0	1	0	0	1	0	1	2	3	25083		0	5	2002	1	0
1005423	1.22E+13	59	1	1	2	1	1	0	0	0	1	0	0	0	0	1	2	3	25083	8622	0	10	2002	1	0
1007307	1.22E+13	64	0	1	1	0	2	0	0	0	0	0	0	0	1	1	2	3	25040		0	1	2002	1	0
1007878	1.22E+13	33	1	1	1	0	2	0	0	0	0	0	0	1	1	1	2	3	25081	9904	0	3	2002	1	0
1011530	1.22E+13	65	1	1	1	0	2	0	0	0	1	0	0	0	0	3	1	3	25080	8622	0	2	2002	0	0
1012527	1.22E+13	43	0	1	1	1	2	0	0	0	0	0	0	1	0	3	1	3	25080	8604	0	5	2002	0	0
1012633	1.22E+13	81	0	1	1	0	2	0	0	0	1	0	0	0	0	3	1	3	25080	3893	0	6	2002	0	0
1015267	1.22E+13	34	0	5	4	0	1	0	0	0	0	0	0	0	0	3	1	3	25083	8622	0	15	2002	0	0
1016673	1.22E+13	57	0	1	1	0	1	0	0	0	1	0	0	0	0	3	1	3	25060		0	5	2002	0	0
1016944	1.22E+13	43	0	1	1	0	1	0	0	0	0	0	0	0	0	3	1	3	25080	8412	0	6	2002	0	0
1018432	1.22E+13	53	0	1	4	0	1	0	0	0	1	0	0	0	0	3	1	3	25002	8622	0	3	2002	0	0
1019433	1.22E+13	59	0	1	1	0	1	0	0	0	1	0	0	0	0	3	1	3	25082	8622	0	9	2002	0	0
1020668	1.22E+13	34	0	1	3	0	1	0	0	0	1	0	0	0	0	2	2	3	25080		0	3	2002	1	0
1020966	1.22E+13	75	1	1	3	0	2	0	0	0	0	0	0	0	0	2	2	3	25070	8604	0	3	2002	1	0
1021859	1.22E+13	71	1	1	1	0	2	0	0	0	1	0	0	0	0	2	2	3	25080	8622	0	6	2002	1	0
1021885	1.22E+13	53	1	3	2	0	1	0	0	0	0	0	0	0	0	2	2	3	25082	8622	0	6	2002	1	0
1021948	1.22E+13	52	0	1	3	0	1	0	0	0	0	0	0	0	0	2	2	3	25061	8622	0	7	2002	1	0
1021974	1.22E+13	38	1	1	3	0	1	0	0	0	0	0	0	0	0	2	2	3	25083	3893	0	7	2002	1	0
1024627	1.22E+13	79	0	1	1	0	2	0	0	0	0	0	0	0	0	2	2	3	25071		0	6	2002	1	0
1024890	1.22E+13	74	1	1	1	0	2	0	0	0	1	1	0	0	0	2	2	3	25080	8622	0	9	2002	1	0
1024960	1.22E+13	74	1	1	1	0	2	0	0	0	1	0	0	0	0	2	2	3	25080	8604	0	10	2002	1	0
1025854	1.22E+13	64	1	1	3	0	2	0	0	0	0	1	0	0	0	2	2	3	25080		0	2	2002	1	0
1027535	1.22E+13	52	0	1	3	0	2	0	0	0	0	0	0	0	0	2	2	3	25081	8622	0	9	2002	1	0
1027553	1.22E+13	50	0	1	3	0	1	0	0	0	1	0	1	1	0	2	2	3	25070	3950	0	9	2002	1	0
1027775	1.22E+13	74	1	1	1	0	4	1	0	0	0	0	0	0	0	2	2	3	25080	4573	0	42	2002	1	0
1029486	1.22E+13	65	0	1	3	0	1	0	0	0	0	0	0	0	0	2	2	3	25060		0	4	2002	1	0
1029661	1.22E+13	53	0	1	3	0	2	0	0	0	0	0	0	0	0	2	2	3	25080	3893	0	4	2002	1	0
1030315	1.22E+13	79	0	1	1	0	2	0	0	0	1	0	0	0	0	2	2	3	25080	3893	0	8	2002	1	0
1033883	1.22E+13	80	0	1	1	0	4	0	0	0	0	0	0	0	1	3	2	3	25070	3893	0	10	2002	1	0
1034462	1.22E+13	45	0	1	3	0	1	0	0	0	1	0	0	0	0	3	2	3	25080		0	1	2002	1	0
1034682	1.22E+13	45	0	1	3	1	1	0	0	0	0	0	0	0	0	3	2	3	25080		0	2	2002	1	0
1036366	1.22E+13	48	1	2	1	0	2	0	0	0	0	0	0	0	1	3	2	3	25062	3893	0	6	2002	1	0
1036720	1.22E+13	93	0	1	1	0	2	0	0	0	0	0	0	1	0	3	2	3	25080	3893	0	9	2002	1	0
1036945	1.22E+13	45	0	1	3	0	3	0	0	0	0	0	0	0	0	3	2	3	25082	8622	0	16	2002	1	0
1037276	1.22E+13	76	0	1	1	0	1	0	0	0	1	0	0	0	0	3	2	3	25080		0	1	2002	1	0
1038626	1.22E+13	84	0	1	1	0	2	1	0	0	1	0	0	1	0	3	2	3	25080		0	4	2002	1	0
1038780	1.22E+13	75	1	1	1	1	2	0	0	0	0	0	0	0	0	3	2	3	25071	3893	0	4	2002	1	0
1039397	1.22E+13	79	0	1	1	0	1	0	0	0	0	0	0	1	0	3	2	3	25082	8622	0	7	2002	1	0
1039931	1.22E+13	83	0	1	1	0	4	1	0	0	0	0	0	1	0	3	2	3	25082	8415	0	27	2002	1	0
1048134	1.22E+13	44	0	1	3	1	1	0	0	0	0	0	0	0	0	3	3	3	25083	8411	0	7	2002	1	1
1059297	1.22E+13	68	0	3	4	0	1	0	0	0	1	0	0	0	0	3	3	3	25060		0	3	2002	1	1
1059454	1.22E+13	37	1	1	3	1	1	0	0	0	0	0	0	0	0	3	3	3	25083		0	3	2002	1	1
1060594	1.22E+13	71	1	1	1	0	2	1	0	0	1	0	0	0	0	3	3	3	25060		0	4	2002	1	1
1064867	1.22E+13	54	0	1	3	0	1	0	0	0	0	0	0	0	0	3	3	3	25060	8345	0	2	2002	1	1
1073038	1.22E+13	70	0	1	3	0	1	0	0	0	0	0	0	0	0	3	1	3	25080	8604	0	1	2002	0	0
1073869	1.22E+13	43	0	1	5	1	2	0	0	0	0	0	0	0	0	3	1	3	25081		0	10	2002	0	0
1073940	1.22E+13	69	0	1	3	0	2	0	1	0	0	0	0	0	0	3	1	3	25080	8414	0	15	2002	0	0
1078990	1.22E+13	53	0	3	3	0	1	0	0	0	0	0	0	0	0	2	2	3	25080	8604	0	4	2002	1	0
1084384	1.22E+13	40	0	1	2	0	1	0	0	0	0	1	0	0	0	2	2	3	25081	8622	0	6	2002	1	0
1084856	1.22E+13	75	0	3	1	0	4	0	0	0	0	0	0	0	1	2	2	3	25080	3893	0	15	2002	1	0
1089941	1.22E+13	67	0	1	1	0	1	0	0	0	1	0	0	0	0	3	2	3	25060	8411	0	5	2002	1	0
1090177	1.22E+13	71	1	1	1	0	2	0	0	0	0	0	0	0	1	3	2	3	25081	8411	1	6	2002	1	0
1091318	1.22E+13	50	0	1	1	0	1	0	0	0	0	0	1	0	0	3	2	3	25080		0	11	2002	1	0
1091545	1.22E+13	67	1	1	1	0	1	0	0	0	1	0	1	0	0	3	2	3	25080	9332	0	13	2002	1	0
1094393	1.22E+13	53	0	2	2	0	2	0	0	0	0	0	0	1	1	3	2	3	25060		0	2	2002	1	0
1097612	1.22E+13	75	0	1	1	0	2	0	0	0	0	0	0	0	0	3	2	3	25081	8622	0	8	2002	1	0
1097626	1.22E+13	69	0	1	1	1	1	0	0	0	0	0	0	0	0	3	2	3	25080	8411	0	8	2002	1	0
1097726	1.22E+13	74	0	1	1	0	2	1	0	0	0	0	0	0	0	3	2	3	25061	7768	0	8	2002	1	0
1098339	1.22E+13	45	0	1	3	0	1	0	0	0	0	0	0	0	0	3	2	3	25063	8622	0	13	2002	1	0
1102449	1.22E+13	55	0	1	4	0	1	0	0	0	0	0	0	1	0	3	2	3	25080	8628	0	4	2002	1	0
1102539	1.22E+13	63	1	1	3	0	1	0	0	0	1	0	0	0	0	3	2	3	25080		0	4	2002	1	0
1102593	1.22E+13	45	0	1	3	0	2	1	0	0	1	0	1	0	0	3	2	3	25060	8622	0	4	2002	1	0
1102644	1.22E+13	67	1	1	1	0	1	0	0	0	0	0	0	1	0	3	2	3	25080	8412	0	4	2002	1	0
1103088	1.22E+13	64	0	1	1	1	2	0	0	0	0	0	0	0	0	3	2	3	25061		0	5	2002	1	0
1104065	1.22E+13	59	1	1	3	0	1	0	1	0	0	0	0	0	0	3	2	3	25082		0	7	2002	1	0
1104834	1.22E+13	47	1	1	6	0	1	0	0	0	1	0	0	0	0	3	2	3	25060	8411	0	11	2002	1	0
1104917	1.22E+13	59	0	1	6	0	2	0	0	0	1	0	0	0	0	3	2	3	25080	8411	0	12	2002	1	0
1110747	1.22E+13	56	1	1	1	0	3	0	0	0	0	0	0	0	0	3	2	3	25061	8411	0	7	2002	1	0
1114741	1.22E+13	60	1	1	3	0	2	0	0	0	0	0	0	0	0	3	2	3	25072	8628	0	3	2002	1	0
1114766	1.22E+13	61	1	1	3	1	2	0	0	0	0	0	0	0	1	3	2	3	25061		0	3	2002	1	0
1120139	1.22E+13	81	0	1	1	0	1	0	0	0	0	0	0	0	0	3	2	3	25070	3893	0	3	2002	1	0
1122389	1.22E+13	77	0	1	1	0	2	1	0	0	0	0	0	0	0	3	2	3	25073	3929	0	38	2002	1	0
1124403	1.22E+13	51	0	1	1	0	2	0	0	0	0	0	0	0	0	3	2	3	25071	8622	0	3	2002	1	0
1128473	1.22E+13	71	0	1	6	0	2	0	0	0	0	0	0	0	0	3	2	3	25080	3893	0	3	2002	1	0
1130170	1.22E+13	61	1	1	3	1	2	1	0	0	0	0	0	0	0	3	2	3	25060	8622	0	6	2002	1	0
1132414	1.22E+13	54	0	1	4	0	1	0	0	0	1	0	0	0	0	3	2	3	25083	8622	0	3	2002	1	0
1133155	1.22E+13	69	0	1	1	0	1	0	0	0	1	0	0	0	0	3	2	3	25060	8622	0	9	2002	1	0
1133800	1.22E+13	71	0	1	1	1	1	0	0	0	0	0	0	0	0	3	2	3	25080		0	2	2002	1	0
1134472	1.22E+13	66	0	1	1	0	2	1	0	0	0	0	0	0	0	3	2	3	25073		0	3	2002	1	0
1136969	1.22E+13	52	0	1	4	0	1	0	0	0	0	0	0	0	0	3	2	3	25060	8622	0	8	2002	1	0
1138979	1.22E+13	54	1	1	3	0	2	0	0	0	0	0	0	0	0	3	2	3	25061	8411	0	8	2002	1	0
1140685	1.22E+13	31	0	1	2	0	1	0	0	0	0	0	0	1	0	1	1	3	25082		0	5	2002	0	0
1142825	1.22E+13	62	1	1	4	0	1	0	0	0	1	0	0	0	0	1	2	3	25080	8622	0	3	2002	1	0
1147326	1.22E+13	59	0	3	3	0	1	0	0	0	1	0	0	0	0	2	2	3	25072	8412	0	11	2002	1	0
1147543	1.22E+13	65	0	3	1	1	2	0	0	0	0	0	0	1	1	2	2	3	25070	8415	0	16	2002	1	0
1147692	1.22E+13	83	0	3	3	0	4	1	0	0	1	0	0	0	0	2	2	3	25070	8415	0	33	2002	1	0
1150364	1.22E+13	69	1	3	3	0	2	0	0	0	1	0	0	0	0	2	2	3	25072		0	5	2002	1	0
1151084	1.22E+13	64	0	3	4	0	2	1	0	0	1	0	0	0	0	2	2	3	25072	8842	0	8	2002	1	0
1151111	1.22E+13	81	0	3	1	0	1	0	0	0	0	0	0	0	0	2	2	3	25080	8411	0	8	2002	1	0
1154549	1.22E+13	76	1	3	1	1	2	0	0	0	0	0	0	0	1	2	2	3	25060	8622	0	5	2002	1	0
1154809	1.22E+13	61	0	1	3	0	1	0	0	0	1	0	0	0	0	2	2	3	25080		0	6	2002	1	0
1155002	1.22E+13	53	0	3	3	0	2	0	0	0	0	0	0	0	1	2	2	3	25063		0	7	2002	1	0
1155557	1.22E+13	58	0	3	3	0	2	0	0	0	1	0	0	0	0	2	2	3	25060	9395	0	13	2002	1	0
1155633	1.22E+13	59	1	3	4	1	1	0	0	0	1	0	0	1	0	2	2	3	25082	8622	0	16	2002	1	0
1156395	1.22E+13	85	1	3	1	0	2	0	0	0	0	0	0	1	0	2	2	3	25080		0	1	2002	1	0
1158705	1.22E+13	59	0	3	1	0	1	0	0	0	0	0	0	0	0	2	2	3	25080		0	5	2002	1	0
1158735	1.22E+13	56	0	3	3	0	1	0	0	0	1	0	0	0	0	2	2	3	25080	8622	0	5	2002	1	0
1159598	1.22E+13	54	0	3	1	0	1	0	0	0	0	0	0	1	0	2	2	3	25082	8411	0	11	2002	1	0
1159629	1.22E+13	74	0	3	1	0	2	0	1	0	0	0	0	0	0	2	2	3	25082	8622	0	11	2002	1	0
1159665	1.22E+13	48	0	3	6	1	1	0	0	0	1	0	0	0	0	2	2	3	25072	8622	0	12	2002	1	0
1159690	1.22E+13	73	0	3	1	1	2	0	0	0	0	0	1	0	0	2	2	3	25072	8842	0	12	2002	1	0
1159708	1.22E+13	71	0	3	6	0	2	0	0	0	1	0	0	1	0	2	2	3	25070	7788	0	13	2002	1	0
1167304	1.22E+13	86	1	1	1	0	2	0	0	0	0	0	0	1	0	3	2	3	25080		0	4	2002	1	0
1170666	1.22E+13	90	0	1	1	0	2	0	0	0	0	0	0	0	0	3	2	3	25060	4516	0	3	2002	1	0
1171365	1.22E+13	53	0	2	3	0	1	0	0	0	1	0	0	1	0	3	2	3	25060		0	4	2002	1	0
1172196	1.22E+13	93	1	2	1	0	2	1	1	0	0	0	0	0	1	3	2	3	25060	8604	0	10	2002	1	0
1172413	1.22E+13	80	1	1	1	0	3	0	0	0	0	0	0	0	0	3	2	3	25080	8411	0	21	2002	1	0
1181518	1.22E+13	62	0	2	4	0	2	0	0	0	0	0	0	0	0	3	2	3	25072	8622	0	35	2002	1	0
1196127	1.22E+13	54	1	2	3	0	1	0	0	0	1	0	0	0	0	3	2	3	25082	8604	0	15	2002	1	0
1196173	1.22E+13	55	1	3	5	1	1	0	0	0	0	0	0	0	0	3	2	3	25072	8411	0	16	2002	1	0
1197170	1.22E+13	70	1	1	1	0	2	0	1	0	0	0	1	0	0	3	2	3	25073		0	3	2002	1	0
1204296	1.22E+13	73	0	1	1	0	2	0	1	0	1	0	0	0	0	1	2	3	25070		0	4	2002	1	0
1204548	1.22E+13	67	1	1	1	0	1	0	0	0	0	0	0	0	0	1	2	3	25071	8412	0	14	2002	1	0
1205234	1.22E+13	82	0	1	1	0	3	1	0	0	1	0	0	0	0	1	2	3	25070	8628	1	9	2002	1	0
1205254	1.22E+13	73	0	1	1	0	2	0	0	0	0	0	0	1	0	1	2	3	25071	8622	0	15	2002	1	0
1205944	1.22E+13	54	1	1	1	0	1	0	0	0	0	0	0	0	0	1	2	3	25081	8411	0	6	2002	1	0
1206017	1.22E+13	69	0	1	1	1	2	1	1	0	0	0	0	0	0	1	2	3	25071		0	10	2002	1	0
1206812	1.22E+13	79	0	1	1	0	1	0	0	0	0	0	0	0	0	1	2	3	25061	8622	0	5	2002	1	0
1208764	1.22E+13	61	1	1	2	0	1	0	1	0	0	0	0	0	0	1	2	3	25082	8604	0	6	2002	1	0
1209496	1.22E+13	61	1	1	2	0	1	0	1	0	1	0	0	0	0	1	2	3	25080	8622	0	4	2002	1	0
1209712	1.22E+13	83	0	1	1	0	2	0	0	0	0	0	0	0	0	1	2	3	25080	8098	0	6	2002	1	0
1209831	1.22E+13	40	0	1	1	0	2	0	0	0	1	0	1	0	0	1	2	3	25083	8607	0	8	2002	1	0
1209876	1.22E+13	79	1	1	1	0	3	1	0	0	0	0	0	0	0	1	2	3	25081	8622	0	9	2002	1	0
1209964	1.22E+13	76	1	1	1	0	2	0	0	0	1	0	1	1	0	1	2	3	25080	8872	0	14	2002	1	0
1210916	1.22E+13	71	1	1	1	0	3	0	0	0	0	0	0	0	0	1	2	3	25082	8604	0	9	2002	1	0
1211699	1.22E+13	50	0	1	1	0	1	0	0	0	0	0	0	0	0	3	1	3	25080	8622	0	2	2002	0	0
1214009	1.22E+13	46	0	1	3	0	1	0	0	0	0	0	0	0	0	3	1	3	25061	8622	0	6	2002	0	0
1215235	1.22E+13	55	1	1	3	0	2	0	0	0	1	0	0	0	0	3	1	3	25081	8622	0	7	2002	0	0
1216360	1.22E+13	49	1	1	1	0	1	0	0	0	1	0	0	0	0	3	1	3	25080		0	6	2002	0	0
1216383	1.22E+13	49	1	1	1	0	1	0	1	0	1	0	0	0	0	3	1	3	25060		0	7	2002	0	0
1222131	1.22E+13	71	0	1	3	0	2	0	0	0	0	0	0	0	0	3	2	3	25060	8622	0	3	2002	1	0
1225787	1.22E+13	43	1	1	3	0	1	0	0	0	1	0	1	0	0	3	2	3	25081		0	3	2002	1	0
1225946	1.22E+13	50	0	3	2	0	2	0	0	0	0	0	0	0	0	3	2	3	25081		0	3	2002	1	0
1227164	1.22E+13	70	0	3	3	0	1	0	0	0	1	0	0	0	0	3	2	3	25081	8412	0	8	2002	1	0
1229600	1.22E+13	65	0	1	1	1	1	0	0	0	1	0	0	0	0	3	2	3	25070		0	3	2002	1	0
1231184	1.22E+13	65	0	1	1	0	1	0	0	0	1	0	1	1	0	3	2	3	25062	8622	0	15	2002	1	0
1237155	1.22E+13	75	1	1	1	0	2	0	0	0	0	0	1	0	0	3	3	3	25061	8838	0	4	2002	1	1
1237341	1.22E+13	51	0	1	2	0	1	0	0	0	1	0	0	0	0	3	3	3	25060	8622	0	5	2002	1	1
1237997	1.22E+13	76	0	1	1	0	2	0	0	0	1	0	0	0	0	3	3	3	25060	8622	0	6	2002	1	1
1238438	1.22E+13	63	1	1	3	0	1	0	0	0	0	0	0	0	0	3	3	3	25060	8622	0	7	2002	1	1
1238715	1.22E+13	88	1	1	1	1	3	0	0	0	0	0	0	0	0	3	3	3	25070		0	8	2002	1	1
1238915	1.22E+13	80	0	1	1	0	2	0	0	0	0	0	0	0	0	3	3	3	25070	8411	0	10	2002	1	1
1238965	1.22E+13	73	0	1	1	0	2	1	0	0	0	0	0	1	0	3	3	3	25071	8415	0	10	2002	1	1
1244929	1.22E+13	44	0	1	3	0	2	0	0	0	1	0	0	0	0	3	3	3	25060	3893	0	6	2002	1	1
1245265	1.22E+13	75	0	1	1	0	2	0	0	0	1	0	0	0	0	3	3	3	25080	8622	0	7	2002	1	1
1245361	1.22E+13	51	0	1	3	0	1	0	0	0	0	1	0	0	0	3	3	3	25061	8622	0	7	2002	1	1
1245429	1.22E+13	70	1	1	1	1	2	0	0	0	1	0	0	0	0	3	3	3	25080	8628	0	7	2002	1	1
1245546	1.22E+13	76	0	1	1	0	2	0	0	0	1	0	0	1	0	3	3	3	25070	8412	0	8	2002	1	1
1245594	1.22E+13	37	1	1	1	1	1	0	0	0	0	0	0	0	0	3	3	3	25063	8622	0	8	2002	1	1
1245932	1.22E+13	70	0	1	1	0	3	1	0	0	0	0	0	0	0	3	3	3	25061	8415	0	11	2002	1	1
1248280	1.22E+13	70	0	1	1	1	2	1	0	0	0	0	0	1	0	3	3	3	25080		0	2	2002	1	1
1250014	1.22E+13	52	0	1	1	0	1	0	0	0	0	0	0	0	0	3	3	3	25081	3893	0	3	2002	1	1
1251682	1.22E+13	79	1	1	1	0	1	0	0	0	1	0	0	0	0	3	3	3	25070		0	5	2002	1	1
1257976	1.22E+13	45	0	1	3	0	1	0	0	0	0	0	0	0	0	3	3	3	25080	8309	0	5	2002	1	1
1259348	1.22E+13	86	0	1	1	0	2	0	0	0	0	0	0	1	0	3	3	3	25060	8411	0	10	2002	1	1
1268716	1.22E+13	36	1	1	3	0	1	0	0	0	0	0	0	0	0	2	3	3	25061	8411	0	10	2002	1	1
1278323	1.22E+13	73	1	1	1	0	2	0	0	0	0	0	0	1	0	2	3	3	25070	8412	0	8	2002	1	1
1278657	1.22E+13	66	1	1	1	0	3	0	0	0	1	0	0	1	0	2	3	3	25062	8622	0	14	2002	1	1
1284435	1.22E+13	52	0	1	1	0	2	0	0	0	0	0	0	0	0	3	2	3	25081		0	1	2002	1	0
1292289	1.22E+13	64	1	1	3	0	2	0	0	0	1	0	0	1	0	3	2	3	25072	7749	0	6	2002	1	0
1295400	1.22E+13	69	0	1	1	0	2	1	0	0	1	0	0	1	0	3	2	3	25080	8628	0	5	2002	1	0
1295529	1.22E+13	56	0	2	1	0	2	0	0	0	0	0	0	0	0	3	2	3	25083	8622	0	5	2002	1	0
1295580	1.22E+13	80	1	1	1	1	3	0	0	0	0	0	0	0	1	3	2	3	25070	3995	0	5	2002	1	0
1299551	1.22E+13	51	0	1	3	0	2	0	0	0	0	0	0	0	1	3	2	3	25061	4131	0	8	2002	1	0
1301587	1.22E+13	37	0	3	4	0	2	0	0	0	0	0	0	0	0	2	2	3	25083	8622	0	25	2002	1	0
1301588	1.22E+13	37	1	2	4	0	2	0	0	0	1	0	0	0	0	2	2	3	25013	8411	0	25	2002	1	0
1303799	1.22E+13	39	0	2	4	1	1	0	0	0	0	0	0	0	0	2	2	3	25081		0	3	2002	1	0
1303834	1.22E+13	46	1	1	3	0	2	0	0	0	0	0	0	0	0	2	2	3	25082	7768	0	3	2002	1	0
1306761	1.22E+13	84	1	1	1	0	3	0	1	0	0	0	0	0	0	2	2	3	25080	8622	0	3	2002	1	0
1307472	1.22E+13	49	0	1	3	0	1	0	0	0	1	0	0	0	0	2	2	3	25080		0	0	2002	1	0
1308266	1.22E+13	74	1	1	1	0	1	0	0	0	0	0	0	0	0	2	2	3	25070	3950	0	3	2002	1	0
1308603	1.22E+13	67	0	1	1	0	2	1	0	0	0	0	0	0	1	2	2	3	25082	8622	0	5	2002	1	0
1308870	1.22E+13	53	1	1	2	0	1	0	0	0	0	0	1	0	0	2	2	3	25060	8604	0	13	2002	1	0
1309048	1.22E+13	53	0	1	4	0	2	0	1	0	1	0	0	0	0	2	2	3	25052		0	1	2002	1	0
1309753	1.22E+13	68	1	1	1	0	1	0	0	0	1	0	0	0	0	2	2	3	25060	863	0	3	2002	1	0
1311255	1.22E+13	67	0	1	1	0	2	0	0	0	1	0	0	0	0	2	2	3	25080	8628	0	4	2002	1	0
1311601	1.22E+13	55	0	1	3	0	1	0	0	0	0	0	0	0	0	2	2	3	25060	8622	0	7	2002	1	0
1311632	1.22E+13	55	0	1	3	0	2	0	0	0	0	0	0	0	0	2	2	3	25070	3950	0	7	2002	1	0
1312973	1.22E+13	87	1	1	1	0	1	0	0	0	1	0	0	0	0	1	3	3	25072	8622	0	9	2002	1	1
1314274	1.22E+13	72	0	3	1	0	2	0	1	0	1	0	0	0	0	1	3	3	25072	8622	0	10	2002	1	1
1316967	1.22E+13	45	0	3	3	0	1	0	0	0	0	0	0	0	0	1	3	3	25061	8622	0	7	2002	1	1
1320188	1.22E+13	59	0	3	3	1	1	0	0	0	1	0	0	0	0	3	2	3	25081	8301	0	13	2002	1	0
1329484	1.22E+13	45	1	1	2	0	1	0	0	0	0	0	0	0	0	2	2	3	25082	8412	0	10	2002	1	0
1338292	1.22E+13	51	0	3	3	0	1	0	0	0	1	0	0	1	0	2	2	3	25082	8415	0	16	2002	1	0
1338295	1.22E+13	51	1	1	4	1	1	0	0	0	0	1	0	0	0	2	2	3	25082		0	17	2002	1	0
1340037	1.22E+13	60	1	2	1	0	2	0	0	0	1	0	0	0	0	2	2	3	25081	8345	0	4	2002	1	0
1343142	1.22E+13	38	0	1	4	0	1	0	0	0	0	0	0	0	0	2	2	3	25083		0	1	2002	1	0
1343778	1.22E+13	39	0	1	2	1	1	0	0	0	0	0	0	1	0	2	2	3	25062		0	3	2002	1	0
1346138	1.22E+13	60	1	1	1	0	1	0	0	0	1	0	0	0	0	2	2	3	25080	8604	0	4	2002	1	0
1346446	1.22E+13	64	0	1	1	0	2	0	0	0	0	0	0	1	0	2	2	3	25080	7788	0	6	2002	1	0
1346555	1.22E+13	38	0	3	2	0	1	0	0	0	0	0	0	0	0	2	2	3	25081	8411	0	7	2002	1	0
1349102	1.22E+13	46	0	2	2	0	3	0	0	0	1	0	1	1	0	3	2	3	25083	8411	0	15	2002	1	0
1353031	1.22E+13	68	0	2	1	0	1	0	0	0	1	0	0	0	0	3	2	3	25080		0	4	2002	1	0
1359835	1.22E+13	90	1	2	1	0	2	0	0	0	1	0	0	1	0	3	2	3	25070	8417	0	5	2002	1	0
1360664	1.22E+13	53	0	1	3	0	1	0	0	0	1	0	0	1	0	3	2	3	25070	8415	0	10	2002	1	0
1360779	1.22E+13	65	1	1	1	0	1	0	0	0	0	0	1	0	0	3	2	3	25062	8622	0	12	2002	1	0
1368501	1.22E+13	67	1	1	1	0	1	0	0	0	1	0	0	0	0	3	2	3	25070		0	5	2002	1	0
1372689	1.22E+13	45	1	1	3	0	1	0	0	0	1	0	0	0	0	3	2	3	25080	3893	0	4	2002	1	0
1373439	1.22E+13	60	0	1	3	1	1	0	0	0	1	0	0	0	0	3	2	3	25080	8622	0	6	2002	1	0
1379879	1.22E+13	73	1	1	1	0	1	0	0	0	1	0	0	0	0	3	2	3	25060		0	3	2002	1	0
1380420	1.22E+13	53	1	2	2	0	1	0	0	0	1	0	1	0	0	3	2	3	25080		0	4	2002	1	0
1382920	1.22E+13	64	0	1	4	0	1	0	0	0	1	0	0	0	0	3	2	3	25062	8622	0	10	2002	1	0
1388204	1.22E+13	42	0	2	2	1	1	0	0	0	1	0	0	1	0	3	2	3	25082	7769	0	4	2002	1	0
1390783	1.22E+13	70	0	1	1	0	2	1	0	0	0	0	0	0	0	3	2	3	25082	4516	0	18	2002	1	0
1405023	1.22E+13	31	0	1	4	0	1	0	0	0	0	0	0	0	0	3	2	3	25082	8622	0	9	2002	1	0
1410515	1.22E+13	68	1	1	1	1	1	0	0	0	1	0	0	0	0	3	3	3	25002	8622	0	5	2002	1	1
1418419	1.22E+13	51	0	2	3	0	1	0	0	0	1	0	0	0	0	3	3	3	25081	8622	0	7	2002	1	1
1419007	1.22E+13	44	0	1	2	0	1	0	0	0	0	0	0	0	0	3	3	3	25072	8622	0	9	2002	1	1
1426932	1.22E+13	63	0	3	1	0	2	1	0	0	1	0	0	1	0	3	3	3	25071	8415	0	19	2002	1	1
1427134	1.22E+13	55	1	2	1	0	4	0	0	0	0	0	0	0	1	3	3	3	25080	3783	0	61	2002	1	1
1447398	1.22E+13	57	0	2	3	0	3	0	0	0	0	0	0	0	0	3	3	3	25082	8672	0	31	2002	1	1
1447919	1.22E+13	39	0	1	3	0	1	0	0	0	0	0	1	0	0	3	3	3	25060	8622	0	2	2002	1	1
1450594	1.22E+13	44	0	1	2	0	3	0	0	0	0	0	0	0	0	3	3	3	25083	8411	0	6	2002	1	1
1450842	1.22E+13	49	1	2	3	1	2	0	0	0	0	0	0	0	0	3	3	3	25081	8411	0	9	2002	1	1
1452896	1.22E+13	45	1	1	2	0	1	0	1	0	1	0	0	1	0	2	2	3	25061	3893	0	8	2002	1	0
1452990	1.22E+13	45	1	1	2	0	1	0	1	0	0	0	0	0	0	2	2	3	25063	8345	0	10	2002	1	0
1454735	1.22E+13	44	0	3	4	1	1	0	0	0	0	0	0	0	0	2	2	3	25082	8622	0	9	2002	1	0
1456210	1.22E+13	46	1	1	2	0	2	0	1	0	0	0	0	1	0	2	2	3	25083	8622	0	5	2002	1	0
1456299	1.22E+13	46	1	1	2	0	1	0	1	0	0	0	0	0	0	2	2	3	25062	8622	0	6	2002	1	0
1457434	1.22E+13	71	0	1	1	0	2	0	0	0	0	0	0	0	0	2	2	3	25080	7788	0	3	2002	1	0
1461083	1.22E+13	38	1	1	4	0	1	0	0	0	0	0	0	0	0	3	2	3	25060	8411	0	5	2002	1	0
1461740	1.22E+13	82	0	1	1	0	3	0	0	0	0	0	0	1	0	3	2	3	25071	3950	0	7	2002	1	0
1462569	1.22E+13	63	0	1	2	0	2	1	1	0	0	0	0	1	0	3	2	3	25070	3929	0	25	2002	1	0
1466207	1.22E+13	74	0	1	1	0	2	0	0	0	1	0	0	0	0	3	2	3	25072	8622	0	9	2002	1	0
1466671	1.22E+13	66	0	1	3	0	2	1	0	0	0	0	0	1	0	3	2	3	25081	8411	0	18	2002	1	0
1466765	1.22E+13	49	0	1	3	0	2	0	0	0	1	0	0	0	0	3	2	3	25080	8411	0	29	2002	1	0
1468491	1.22E+13	66	1	4	1	0	2	1	0	0	0	0	0	1	0	3	2	3	25080		0	3	2002	1	0
1470064	1.22E+13	52	0	1	3	0	2	0	0	0	0	0	0	0	0	3	2	3	25080	3893	0	7	2002	1	0
1470545	1.22E+13	72	1	1	1	0	2	1	1	0	0	0	0	1	0	3	2	3	25071	3950	0	11	2002	1	0
1470898	1.22E+13	66	0	1	3	0	2	1	0	0	0	0	0	0	0	3	2	3	25081	8412	0	22	2002	1	0
1472282	1.22E+13	52	1	2	3	0	1	0	0	0	0	0	0	0	0	3	2	3	25061	3893	0	2	2002	1	0
1472757	1.22E+13	82	1	1	1	0	3	0	0	0	1	0	0	1	1	3	2	3	25081	8339	0	3	2002	1	0
1472879	1.22E+13	44	0	1	3	1	1	0	0	0	1	0	0	0	0	3	2	3	25080	8622	0	3	2002	1	0
1474876	1.22E+13	60	0	1	1	0	1	0	1	0	1	0	0	1	0	3	2	3	25070	8411	0	11	2002	1	0
1475049	1.22E+13	86	0	1	1	0	2	0	0	0	0	0	0	1	0	3	2	3	25081	3950	0	14	2002	1	0
1475176	1.22E+13	61	1	2	1	0	2	1	0	0	0	0	0	1	1	3	2	3	25071	3601	0	17	2002	1	0
1476819	1.22E+13	48	0	2	3	0	1	0	0	0	1	0	1	0	0	3	2	3	25071		0	4	2002	1	0
1478037	1.22E+13	65	1	2	1	0	4	0	0	0	0	0	0	0	1	3	2	3	25071	8411	1	27	2002	1	0
1479907	1.22E+13	54	0	1	3	0	1	0	0	0	1	0	0	0	0	3	2	3	25061	7748	0	5	2002	1	0
1480024	1.22E+13	48	0	1	1	0	2	0	0	0	0	0	1	0	0	3	2	3	25061	8342	0	6	2002	1	0
1480432	1.22E+13	57	1	2	1	0	3	0	0	0	0	0	0	0	0	3	2	3	25071	8412	0	10	2002	1	0
1483439	1.22E+13	45	0	2	6	1	1	0	0	0	1	0	0	0	0	3	2	3	25082	8411	0	14	2002	1	0
1485078	1.22E+13	41	0	2	3	0	2	0	0	0	0	0	0	0	0	3	2	3	25081	8622	0	4	2002	1	0
1485182	1.22E+13	27	0	2	2	0	1	0	0	0	0	0	0	0	0	3	2	3	25081		0	4	2002	1	0
1485499	1.22E+13	58	0	1	4	1	1	0	1	0	1	0	0	0	0	3	2	3	25063	8622	0	5	2002	1	0
1486119	1.22E+13	61	0	1	3	0	2	0	0	0	0	0	0	1	0	3	2	3	25061	3893	0	11	2002	1	0
1488466	1.22E+13	58	0	1	3	0	2	0	0	0	1	1	0	1	0	2	2	3	25080		0	1	2002	1	0
1495684	1.22E+13	63	1	1	3	0	1	0	0	0	1	0	0	0	0	3	2	3	25002		0	6	2002	1	0
1496101	1.22E+13	78	1	1	1	0	2	0	0	0	1	0	0	0	0	3	2	3	25080	8411	0	10	2002	1	0
1497061	1.22E+13	41	0	2	6	0	1	0	0	0	0	0	0	0	0	3	2	3	25082		0	2	2002	1	0
1499111	1.22E+13	47	0	1	3	0	2	0	1	0	0	0	0	0	0	3	2	3	25062	8411	0	13	2002	1	0
1501712	1.22E+13	55	1	1	3	0	1	0	0	0	0	0	0	0	0	3	2	3	25080	8622	0	8	2002	1	0
1510297	1.22E+13	21	1	3	2	0	1	0	0	0	0	0	1	0	0	3	2	3	25083		0	3	2002	1	0
1512845	1.22E+13	52	0	1	3	0	1	0	0	0	1	0	0	0	0	3	2	3	25080		0	1	2002	1	0
1516453	1.22E+13	85	0	1	1	0	3	1	0	0	0	0	0	0	0	3	2	3	25070		0	10	2002	1	0
1519961	1.22E+13	59	1	3	5	0	2	0	0	0	0	0	0	0	0	3	2	3	25070		0	5	2002	1	0
1520490	1.22E+13	60	0	1	1	0	1	0	0	0	0	0	0	0	0	3	2	3	25083	3893	0	7	2002	1	0
1523041	1.22E+13	60	0	1	3	0	2	0	0	0	1	0	0	1	0	3	2	3	25082	8848	0	6	2002	1	0
1523260	1.22E+13	49	0	1	5	0	1	0	0	0	0	0	0	0	0	3	2	3	25060	3893	0	7	2002	1	0
1523530	1.22E+13	77	0	1	1	0	2	0	0	0	0	0	0	0	0	3	2	3	25080	3893	0	11	2002	1	0
1523633	1.22E+13	43	0	2	5	0	2	0	0	0	0	0	0	1	0	3	2	3	25080	3929	0	18	2002	1	0
1523643	1.22E+13	25	1	3	2	0	1	0	0	0	0	0	0	0	0	3	2	3	25063	8412	0	19	2002	1	0
1526076	1.22E+13	48	1	1	5	0	2	0	0	0	0	0	0	1	0	3	2	3	25081	3893	0	8	2002	1	0
1526223	1.22E+13	60	1	3	2	0	1	0	0	0	0	0	0	0	0	3	2	3	25070		0	12	2002	1	0
1528472	1.22E+13	41	0	3	1	0	1	0	0	0	1	0	0	0	0	3	2	3	25062		0	5	2002	1	0
1531032	1.22E+13	60	1	2	1	0	2	0	0	0	0	0	0	0	0	3	2	3	25060	8622	0	5	2002	1	0
1533832	1.22E+13	70	0	1	3	1	1	0	0	0	0	0	1	0	0	2	2	3	25060	8622	0	4	2002	1	0
1534411	1.22E+13	55	1	1	1	0	2	0	0	0	0	0	0	1	1	2	2	3	25070	3929	0	10	2002	1	0
1535457	1.22E+13	51	0	1	3	0	1	0	0	0	0	0	0	0	0	2	2	3	25062	8622	0	3	2002	1	0
1537586	1.22E+13	56	0	1	2	0	1	0	1	0	1	0	0	0	0	2	2	3	25060	8607	0	4	2002	1	0
1537965	1.22E+13	76	0	1	1	0	1	0	0	0	1	0	0	1	0	2	2	3	25061	8842	0	6	2002	1	0
1538244	1.22E+13	56	1	1	5	0	1	0	0	0	0	0	1	0	0	2	2	3	25082	8411	0	10	2002	1	0
1538519	1.22E+13	48	0	1	3	0	1	0	0	0	1	0	0	0	0	2	2	3	25070	8622	0	1	2002	1	0
1539867	1.22E+13	52	1	3	1	0	2	0	0	0	0	0	0	0	1	2	2	3	25082	4542	0	6	2002	1	0
1540132	1.22E+13	79	0	2	1	0	2	0	1	0	1	0	0	0	0	2	2	3	25060	9904	0	10	2002	1	0
1540253	1.22E+13	48	1	1	1	0	1	0	1	0	1	0	1	0	0	2	2	3	25080	8411	0	17	2002	1	0
1540661	1.22E+13	80	0	1	1	0	2	0	0	0	0	0	0	0	0	3	2	3	25070	966	0	1	2002	1	0
1542630	1.22E+13	52	0	1	3	0	1	0	0	0	1	0	0	0	0	3	2	3	25081		0	2	2002	1	0
1545770	1.22E+13	60	1	3	3	0	1	0	0	0	1	0	0	0	0	3	2	3	25062		0	7	2002	1	0
1547117	1.22E+13	52	0	1	3	0	1	0	0	0	0	1	0	0	0	3	2	3	25060		0	0	2002	1	0
1549731	1.22E+13	52	0	1	3	0	1	0	0	0	1	0	0	0	0	3	2	3	25060		0	3	2002	1	0
1550141	1.22E+13	49	1	1	1	0	1	0	0	0	1	0	0	0	0	3	2	3	25080		0	3	2002	1	0
1553070	1.22E+13	48	1	1	2	0	2	0	0	0	0	0	0	0	0	3	2	3	25083	8622	0	14	2002	1	0
1558647	1.22E+13	46	0	1	1	0	2	0	0	0	1	0	1	0	0	3	2	3	25080	7768	0	9	2002	1	0
1558959	1.22E+13	41	0	1	3	0	1	0	0	0	0	0	0	0	0	3	2	3	25080	8622	0	12	2002	1	0
1559271	1.22E+13	76	0	1	1	0	4	0	0	0	0	0	0	0	1	3	2	3	25070	8622	0	20	2002	1	0
1563127	1.22E+13	76	0	1	1	0	2	0	0	0	1	0	0	0	0	3	2	3	25082		0	4	2002	1	0
1565043	1.22E+13	52	0	1	3	0	1	0	0	0	1	0	0	0	0	3	2	3	25060	8622	0	9	2002	1	0
1565212	1.22E+13	41	0	1	2	0	3	0	0	0	0	0	0	1	0	3	2	3	25083	7768	0	11	2002	1	0
1836402	1.52E+13	74	0	4	1	0	3	1	0	0	0	0	0	1	0	3	1	4	25070	8411	0	53	2002	0	0
1837820	1.52E+13	63	0	4	3	0	2	0	0	0	0	0	0	1	0	3	1	4	25070	8622	0	2	2002	0	0
1840110	1.52E+13	50	1	1	2	0	2	0	0	0	0	0	0	0	0	3	1	4	25072	8411	0	33	2002	0	0
1854581	1.52E+13	61	0	4	3	0	1	0	0	0	0	0	0	0	0	2	2	4	25070	8411	0	7	2002	1	0
1855514	1.52E+13	59	0	4	3	0	1	0	0	0	0	0	0	0	0	2	2	4	25080	3893	0	8	2002	1	0
1855621	1.52E+13	66	0	4	1	0	2	0	0	0	1	0	0	0	0	2	2	4	25070	8622	0	12	2002	1	0
2201697	1.92E+13	70	1	1	1	1	2	0	1	0	0	0	0	0	1	2	2	2	25070	3929	0	17	2002	1	0
2203247	1.92E+13	48	1	2	2	0	1	0	0	0	1	0	0	0	0	2	2	2	25062	8622	0	6	2002	1	0
2203371	1.92E+13	43	0	1	2	0	1	0	0	0	1	0	0	0	0	2	2	2	25060	8622	0	4	2002	1	0
2203400	1.92E+13	64	0	1	1	0	2	0	0	0	1	0	0	0	1	2	2	2	25070	331	0	1	2002	1	0
2203833	1.92E+13	58	1	1	1	0	1	0	0	0	0	0	1	0	0	2	2	2	25060	8872	0	4	2002	1	0
2203945	1.92E+13	74	1	1	1	0	1	0	0	0	0	0	0	1	0	2	2	2	25080	8415	0	9	2002	1	0
2203951	1.92E+13	67	0	1	1	0	2	1	0	0	1	0	0	0	0	2	2	2	25083		0	3	2002	1	0
2204147	1.92E+13	70	0	1	1	0	2	0	0	0	0	0	0	0	0	2	2	2	25080		0	3	2002	1	0
2207134	1.92E+13	65	0	1	1	0	1	0	0	0	0	0	0	0	0	3	2	2	25080		0	3	2002	1	0
2207312	1.92E+13	65	0	1	1	1	1	0	0	0	0	0	0	0	0	3	2	2	25080		0	3	2002	1	0
2208577	1.92E+13	65	0	1	1	0	2	1	0	0	0	0	0	0	0	3	2	2	25080		0	3	2002	1	0
2209252	1.92E+13	65	0	1	1	1	2	1	0	0	0	0	0	0	0	3	2	2	25080		0	10	2002	1	0
2210638	1.92E+13	83	1	1	1	0	2	0	0	0	1	0	1	0	0	3	2	2	25080		0	3	2002	1	0
2211216	1.92E+13	83	1	1	1	0	2	0	0	0	1	0	1	0	0	3	2	2	25080		0	7	2002	1	0
2213141	1.92E+13	70	0	1	1	0	1	0	0	0	0	0	0	0	0	3	2	2	25080		0	4	2002	1	0
2213292	1.92E+13	71	0	1	1	0	1	0	0	0	0	0	0	0	0	3	2	2	25080		0	7	2002	1	0
2217953	1.92E+13	47	0	1	1	0	1	0	0	0	1	0	1	0	0	2	3	2	25062	843	0	10	2002	1	1
2219379	1.92E+13	31	0	1	2	1	1	0	0	0	1	0	0	0	0	2	3	2	25081	8604	0	3	2002	1	1
2219667	1.92E+13	74	1	1	1	1	2	0	0	0	0	0	0	0	0	2	3	2	25060		0	3	2002	1	1
2219898	1.92E+13	66	0	1	1	0	2	0	1	0	0	0	0	0	0	2	3	2	25080		0	5	2002	1	1
2226033	1.92E+13	68	1	1	1	0	2	0	0	0	1	0	0	0	0	2	3	2	25080	8622	0	17	2002	1	1
2231065	1.92E+13	39	0	2	4	1	2	0	0	0	0	0	0	0	0	1	3	2	25072	8601	0	2	2002	1	1
2233580	1.92E+13	69	0	1	3	0	1	0	0	0	1	0	0	0	0	1	3	2	25080		0	3	2002	1	1
2234037	1.92E+13	80	0	1	1	0	1	0	0	0	0	0	0	0	0	1	3	2	25080		0	2	2002	1	1
2236482	1.92E+13	42	1	1	3	0	2	0	0	0	0	0	0	0	0	1	3	2	25082		0	2	2002	1	1
2237062	1.92E+13	87	1	1	1	0	2	0	1	0	0	0	0	0	0	1	1	2	25082		0	3	2002	0	0
2237299	1.92E+13	59	1	1	3	0	2	0	0	0	0	0	0	0	0	3	1	2	25060		0	6	2002	0	0
2237737	1.92E+13	66	1	1	1	0	1	0	0	0	0	0	0	0	0	3	1	2	25080	8604	0	7	2002	0	0
2237738	1.92E+13	66	1	1	1	0	1	0	0	0	0	0	0	0	0	3	1	2	25080	8622	0	7	2002	0	0
2237902	1.92E+13	85	0	1	2	0	2	1	0	0	0	0	0	0	0	3	1	2	25080		0	6	2002	0	0
2237903	1.92E+13	85	0	1	2	0	2	1	0	0	0	0	0	0	0	3	1	2	25080		0	7	2002	0	0
2238649	1.92E+13	65	0	1	1	0	2	0	0	0	1	0	0	0	0	3	1	2	25080	8622	0	8	2002	0	0
2238650	1.92E+13	66	0	1	1	0	2	0	0	0	1	0	0	0	0	3	1	2	25080		0	1	2002	0	0
2238824	1.92E+13	82	1	1	1	0	2	0	0	0	0	0	0	1	0	3	1	2	25060		0	3	2002	0	0
2238825	1.92E+13	82	1	1	1	1	2	0	0	0	0	0	0	1	0	3	1	2	25060		0	6	2002	0	0
2242454	1.92E+13	67	0	1	1	1	1	0	0	0	0	0	0	1	0	2	1	2	25080		0	3	2002	0	0
2264972	1.92E+13	54	0	1	3	0	1	0	0	0	1	0	0	0	0	2	1	2	25062	8628	0	13	2002	0	0
2264973	1.92E+13	54	0	1	3	0	1	0	0	0	1	0	0	0	0	2	1	2	25072		0	9	2002	0	0
2265034	1.92E+13	71	1	1	1	0	1	0	0	0	1	0	0	0	0	2	1	2	25070		0	4	2002	0	0
2265161	1.92E+13	36	0	1	2	1	1	0	0	0	1	0	1	0	0	2	1	2	25072		0	3	2002	0	0
2265162	1.92E+13	36	0	1	2	0	1	0	0	0	1	0	1	0	0	2	1	2	25072		0	5	2002	0	0
2265231	1.92E+13	59	0	1	3	0	1	0	0	0	1	0	1	0	0	2	1	2	25060		0	1	2002	0	0
2265334	1.92E+13	58	0	1	3	0	1	0	0	0	1	0	0	0	0	2	1	2	25082		0	3	2002	0	0
2267786	1.92E+13	65	0	1	1	0	2	0	0	0	0	0	0	1	0	2	1	2	25060		0	5	2002	0	0
2269919	1.92E+13	57	1	1	1	0	2	0	0	0	0	0	0	0	0	3	3	2	25080	9921	0	94	2002	1	1
2270548	1.92E+13	36	0	1	6	0	1	0	0	0	1	0	0	0	0	3	3	2	25083	9921	0	5	2002	1	1
2274026	1.92E+13	71	1	1	1	0	2	0	0	0	0	0	0	0	0	3	3	2	25072	9921	0	9	2002	1	1
2275645	1.92E+13	76	1	1	1	0	2	1	0	0	0	0	0	0	0	3	3	2	25080	9921	0	12	2002	1	1
2279322	1.92E+13	62	1	1	2	0	2	1	0	0	0	0	0	0	1	3	3	2	25061	9921	0	7	2002	1	1
2280604	1.92E+13	34	1	1	3	1	2	0	0	0	0	0	0	0	1	3	3	2	25083	8622	0	6	2002	1	1
2281687	1.92E+13	59	0	1	3	0	1	0	0	0	1	0	0	0	0	3	3	2	25080	8604	0	12	2002	1	1
2283820	1.92E+13	46	1	1	2	0	1	0	0	0	0	0	0	0	0	3	3	2	25082	9921	0	2	2002	1	1
2285295	1.92E+13	57	1	1	1	0	1	0	0	0	0	0	0	0	0	3	3	2	25060	8894	0	3	2002	1	1
2293350	2.02E+13	28	1	1	2	0	1	0	0	0	0	0	0	0	0	2	1	2	25013		0	2	2002	0	0
2297192	2.02E+13	76	1	1	1	0	3	0	0	0	1	0	1	0	1	1	1	2	25080		0	5	2002	0	0
2300082	2.02E+13	51	1	1	3	1	1	0	0	0	1	0	1	0	0	2	3	2	25080	8604	0	4	2002	1	1
2301069	2.02E+13	60	1	2	4	1	1	0	0	0	0	0	0	0	0	2	3	2	25072	8412	0	9	2002	1	1
2301728	2.02E+13	51	0	1	1	1	1	0	0	0	1	0	0	0	0	2	3	2	25062	8622	0	3	2002	1	1
2301953	2.02E+13	62	0	2	1	0	2	0	0	0	0	0	0	0	1	2	3	2	25080	8345	0	6	2002	1	1
2302316	2.02E+13	78	1	1	1	1	2	1	0	0	1	0	0	0	0	2	3	2	25082	8521	0	16	2002	1	1
2302958	2.02E+13	58	1	1	3	1	2	0	0	0	1	0	0	0	0	2	3	2	25080	3893	0	10	2002	1	1
2305214	2.02E+13	66	0	1	3	0	2	1	0	0	0	0	0	0	0	2	3	2	25060	8604	0	9	2002	1	1
2311881	2.02E+13	89	1	1	1	0	2	1	0	0	0	0	0	0	0	2	1	2	25073	9904	0	10	2002	0	0
2316721	2.02E+13	62	1	1	2	1	2	1	1	0	1	0	1	1	0	3	1	2	25081	843	0	19	2002	0	0
2316731	2.02E+13	62	1	1	2	0	2	1	0	0	1	0	0	0	0	3	1	2	25080	8412	0	4	2002	0	0
2321231	2.02E+13	48	0	1	2	1	1	0	0	0	0	0	0	0	0	3	3	2	25060	8622	0	6	2002	1	1
2324118	2.02E+13	63	0	1	1	0	2	1	0	0	1	0	1	0	0	3	3	2	25060	8622	0	3	2002	1	1
2325579	2.02E+13	67	1	1	1	0	3	1	1	0	1	0	0	0	0	3	3	2	25060	8411	0	46	2002	1	1
2327858	2.02E+13	71	0	1	1	0	2	0	0	0	1	0	0	1	0	3	3	2	25071	3929	0	8	2002	1	1
2329789	2.02E+13	57	0	2	1	0	2	0	0	0	1	0	1	1	0	3	3	2	25062	8622	0	12	2002	1	1
2332368	2.02E+13	44	1	2	3	0	1	0	0	0	0	0	0	0	0	3	3	2	25083	8411	0	17	2002	1	1
2334791	2.02E+13	58	0	1	3	0	2	1	0	0	1	0	0	0	0	3	3	2	25080	8622	0	7	2002	1	1
2335803	2.02E+13	68	0	1	1	0	3	1	1	0	0	0	0	1	0	3	3	2	25080		0	2	2002	1	1
2338181	2.02E+13	63	0	1	1	0	1	0	1	0	0	0	1	0	0	3	3	2	25070	8622	0	30	2002	1	1
2338515	2.02E+13	56	0	1	3	0	1	0	0	0	0	0	0	1	0	3	3	2	25071	8415	0	7	2002	1	1
2340244	2.02E+13	67	0	1	1	0	1	0	0	0	0	0	0	0	0	3	2	2	25080	8411	0	6	2002	1	0
2538411	2.42E+13	46	1	1	2	0	3	0	1	0	0	0	0	0	1	2	3	3	25081	8622	0	8	2002	1	1
2539647	2.42E+13	53	1	1	2	0	3	1	0	0	0	0	0	0	1	2	3	3	25081	8622	0	5	2002	1	1
2550483	2.42E+13	64	0	1	1	0	2	0	0	0	0	0	0	0	1	2	2	3	25080	8628	0	5	2002	1	0
2552928	2.42E+13	48	1	1	6	0	1	0	0	0	1	0	1	0	0	2	2	3	25080	8604	0	4	2002	1	0
2566338	2.42E+13	50	1	1	3	0	1	0	0	0	0	0	0	0	0	3	2	3	25081		0	3	2002	1	0
2570422	2.42E+13	69	0	1	1	0	1	0	0	0	1	0	0	0	0	3	2	3	25080	8622	0	4	2002	1	0
2572791	2.42E+13	77	1	1	1	0	2	1	1	0	0	0	0	1	0	3	2	3	25061	9904	0	7	2002	1	0
2586216	2.42E+13	54	0	1	1	0	1	0	0	0	1	0	0	0	0	2	1	3	25080		0	8	2002	0	0
2586460	2.42E+13	64	0	1	1	0	2	0	0	0	0	0	0	0	0	2	1	3	25061	8622	0	5	2002	0	0
2586489	2.42E+13	63	1	1	2	0	1	0	0	0	0	0	0	0	0	2	1	3	25081	8411	0	4	2002	0	0
2588725	2.42E+13	41	0	1	3	0	2	0	0	0	1	0	0	0	0	1	3	3	25081	7788	0	4	2002	1	1
2590896	2.42E+13	56	0	1	3	0	2	0	0	0	0	0	0	0	0	1	3	3	25071	9214	0	7	2002	1	1
2592261	2.42E+13	68	0	2	1	0	1	0	0	0	1	0	0	0	0	1	3	3	25080		0	1	2002	1	1
2595683	2.42E+13	62	0	1	3	0	2	0	0	0	0	0	0	1	0	1	3	3	25072	8665	0	4	2002	1	1
2595724	2.42E+13	59	0	1	2	0	3	0	0	0	1	0	0	1	0	1	3	3	25080	8604	0	26	2002	1	1
2596073	2.42E+13	50	0	1	3	0	1	0	0	0	1	0	0	0	0	1	3	3	25061	843	0	6	2002	1	1
2597576	2.42E+13	36	1	2	4	0	1	0	0	0	0	0	0	0	0	1	3	3	25083	7788	0	3	2002	1	1
2601082	2.42E+13	49	0	1	3	0	1	0	0	0	0	0	0	0	0	1	3	3	25083	8415	0	9	2002	1	1
2605526	2.42E+13	50	0	1	3	1	2	0	0	0	0	0	0	1	0	1	3	3	25080	7788	0	11	2002	1	1
2606542	2.42E+13	69	1	1	2	0	3	0	0	0	1	0	0	1	0	1	3	3	25080	8411	0	16	2002	1	1
2608164	2.42E+13	50	1	2	3	0	2	0	0	0	0	0	0	0	0	1	3	3	25083	8411	0	5	2002	1	1
2614472	2.42E+13	85	0	1	1	0	3	1	0	0	0	0	0	1	0	3	1	3	25072	3950	0	8	2002	0	0
2619327	2.42E+13	57	1	1	2	0	2	0	0	0	0	0	0	1	0	3	1	3	25070	8412	0	7	2002	0	0
2628095	2.42E+13	38	0	1	1	0	2	0	0	0	0	0	0	0	0	1	3	3	25082		0	3	2002	1	1
2631509	2.42E+13	66	0	2	1	0	2	0	0	0	0	0	0	0	0	1	3	3	25062	8622	0	7	2002	1	1
2634139	2.42E+13	48	0	2	2	0	1	0	0	0	1	0	0	0	0	1	3	3	25082	8622	0	2	2002	1	1
2635273	2.42E+13	40	1	2	1	1	1	0	0	0	1	0	0	0	0	1	3	3	25080	8622	0	9	2002	1	1
2641935	2.42E+13	50	0	2	3	0	2	0	0	0	1	0	0	0	0	3	2	3	25080	8622	0	5	2002	1	0
2642480	2.42E+13	72	0	1	1	0	2	0	0	0	1	0	0	0	0	3	2	3	25080	8411	0	7	2002	1	0
2654058	2.42E+13	73	1	1	1	0	2	1	1	0	0	0	0	0	0	1	2	3	25070	8848	0	13	2002	1	0
2654334	2.42E+13	54	0	1	3	0	2	0	0	0	0	0	1	0	1	1	2	3	25073	8622	0	13	2002	1	0
2657465	2.42E+13	49	0	1	2	0	1	0	0	0	1	0	1	1	0	2	2	3	25082	843	0	7	2002	1	0
2658606	2.42E+13	45	0	2	4	0	1	0	0	0	0	0	0	0	0	2	2	3	25080	8622	0	4	2002	1	0
2665465	2.42E+13	60	0	1	3	0	1	0	0	0	0	0	0	0	0	2	3	3	25080	3893	0	6	2002	1	1
2668531	2.42E+13	98	0	1	1	0	3	1	1	0	1	0	0	0	0	2	3	3	25060	8622	0	11	2002	1	1
2672453	2.42E+13	35	0	1	2	0	1	0	1	0	1	0	0	0	0	2	3	3	25060	9339	0	4	2002	1	1
2672876	2.42E+13	63	0	1	1	0	3	1	0	0	0	0	0	1	1	2	3	3	25061	8415	0	23	2002	1	1
2675825	2.42E+13	55	0	1	3	1	3	0	0	0	0	0	0	1	1	2	3	3	25080	8622	0	9	2002	1	1
2676839	2.42E+13	35	0	1	2	0	2	0	1	0	0	0	0	0	0	2	3	3	25011	8412	0	13	2002	1	1
2690005	2.42E+13	49	1	2	3	0	1	0	0	0	1	0	0	0	0	3	2	3	25080	8604	0	9	2002	1	0
2690176	2.42E+13	47	0	2	1	1	1	0	0	0	0	0	0	0	0	3	2	3	25080	8622	0	3	2002	1	0
2690894	2.42E+13	49	0	1	2	1	2	0	0	0	1	0	0	0	0	3	2	3	25060	8622	0	18	2002	1	0
2694627	2.42E+13	46	1	2	3	0	2	0	0	0	1	0	0	0	0	3	2	3	25082	8604	0	8	2002	1	0
2696812	2.42E+13	73	1	2	1	0	2	1	0	0	1	0	1	0	0	3	3	3	25070	8605	0	11	2002	1	1
2698663	2.42E+13	73	1	1	1	1	1	0	0	0	1	0	1	1	0	3	3	3	25080	8622	0	7	2002	1	1
2699031	2.42E+13	75	0	2	1	1	1	0	0	0	1	0	0	0	0	3	3	3	25062	8604	0	5	2002	1	1
2703179	2.42E+13	47	1	2	3	0	2	0	0	0	1	0	0	0	0	3	3	3	25062	8622	0	8	2002	1	1
2703399	2.42E+13	44	0	2	1	0	3	0	0	0	0	1	0	0	1	3	3	3	25080	3893	0	8	2002	1	1
2705636	2.42E+13	87	0	2	1	0	2	0	0	0	0	0	0	0	1	3	3	3	25080		0	7	2002	1	1
2710431	2.42E+13	47	0	1	4	1	1	0	0	0	0	0	0	0	0	3	3	3	25080	9921	0	2	2002	1	1
2713541	2.42E+13	39	0	2	2	0	1	0	0	0	0	0	0	0	0	3	3	3	25083	9921	0	3	2002	1	1
2715214	2.42E+13	49	0	2	1	0	3	0	0	0	0	1	0	0	0	3	3	3	25060	4513	0	6	2002	1	1
2718965	2.52E+13	74	0	1	1	0	3	1	0	0	0	0	0	0	1	1	2	1	25070	8877	0	9	2002	1	0
2719732	2.52E+13	34	0	1	3	0	1	0	0	0	0	0	0	0	0	1	2	1	25082		0	3	2002	1	0
2721430	2.52E+13	27	1	1	2	0	1	0	0	0	0	0	0	0	0	1	2	1	25081		0	3	2002	1	0
2726013	2.52E+13	39	0	1	3	0	1	0	0	0	0	0	0	0	0	3	1	1	25081		0	3	2002	0	0
2726262	2.52E+13	63	0	1	3	0	1	0	0	0	1	0	0	1	0	3	1	1	25070	3929	0	2	2002	0	0
2726821	2.52E+13	55	0	1	1	0	1	0	0	0	0	0	0	0	0	3	1	1	25060	8622	0	6	2002	0	0
2728075	2.52E+13	42	0	1	2	0	1	0	0	0	1	0	1	0	0	3	1	1	25060	3893	0	11	2002	0	0
2728466	2.52E+13	53	0	1	3	0	1	0	0	0	0	0	0	0	0	3	1	1	25081		0	2	2002	0	0
2728957	2.52E+13	55	0	1	1	0	1	0	0	0	0	0	0	0	1	3	1	1	25081	3893	0	7	2002	0	0
2729348	2.52E+13	77	0	1	1	0	2	0	0	0	1	0	0	0	0	3	1	1	25060	8628	0	7	2002	0	0
2730467	2.52E+13	55	0	1	2	0	1	0	0	0	1	0	0	0	0	3	1	1	25071	8628	0	8	2002	0	0
2731986	2.52E+13	74	1	1	1	0	2	0	0	0	1	0	0	1	0	3	1	1	25060	3893	0	4	2002	0	0
2732186	2.52E+13	76	0	1	1	0	2	0	0	0	1	0	0	0	0	3	1	1	25060	3929	0	5	2002	0	0
2734228	2.52E+13	69	1	1	3	0	1	0	0	0	1	0	0	1	0	3	3	1	25080	8622	0	14	2002	1	1
2738227	2.52E+13	55	0	1	1	0	1	0	0	0	0	0	0	0	0	3	3	1	25060	8604	0	2	2002	1	1
2738459	2.52E+13	60	0	1	3	0	2	0	1	0	1	0	0	0	0	3	3	1	25081	3929	0	10	2002	1	1
2739361	2.52E+13	42	0	3	1	0	1	0	0	1	0	0	0	0	0	3	3	1	25083	8412	NA	11	2002	1	1
2739974	2.52E+13	60	0	1	3	0	1	0	1	0	0	0	0	0	0	3	3	1	25081		0	8	2002	1	1
2740090	2.52E+13	76	0	1	1	0	3	0	0	0	0	0	0	1	0	3	3	1	25071	3929	0	10	2002	1	1
2741872	2.52E+13	45	1	1	2	0	2	0	0	0	0	0	0	0	0	3	3	1	25080	8622	NA	9	2002	1	1
2745398	2.52E+13	38	0	1	2	0	1	0	0	0	0	0	0	0	0	3	3	1	25081	8894	NA	2	2002	1	1
2749732	2.52E+13	50	0	3	1	0	1	0	0	0	0	0	0	0	0	3	3	1	25081	8411	NA	6	2002	1	1
2749767	2.52E+13	46	1	2	2	0	2	0	0	0	0	0	0	0	0	3	3	1	25080	8411	0	15	2002	1	1
2751050	2.52E+13	83	1	1	1	0	2	1	0	0	0	0	0	0	0	3	3	1	25080		0	2	2002	1	1
2753927	2.52E+13	60	1	1	1	0	2	1	0	0	0	0	0	1	0	3	3	1	25060		0	6	2002	1	1
2755108	2.52E+13	85	1	1	1	0	1	0	0	0	1	0	0	0	0	3	3	1	25080	8842	NA	2	2002	1	1
2755651	2.52E+13	82	1	2	1	0	3	0	0	0	1	0	0	1	1	3	3	1	25080	8622	0	5	2002	1	1
2756649	2.52E+13	45	0	1	3	0	1	0	0	0	0	0	0	0	0	3	3	1	25080	8894	0	2	2002	1	1
2758478	2.52E+13	75	1	3	1	0	2	1	0	0	0	0	0	1	1	3	3	1	25080	8412	0	10	2002	1	1
2762319	2.52E+13	54	0	1	2	0	1	0	0	0	0	0	0	1	0	2	2	1	25080	8414	0	32	2002	1	0
2763900	2.52E+13	45	0	1	3	0	2	0	0	0	0	0	0	0	0	2	2	1	25080	8622	0	5	2002	1	0
2765002	2.52E+13	61	1	1	1	0	1	0	0	0	1	0	0	0	0	2	2	1	25081		0	4	2002	1	0
2765106	2.52E+13	53	0	1	3	0	1	0	0	0	0	0	0	1	0	2	2	1	25080	8628	0	7	2002	1	0
2765151	2.52E+13	43	0	1	1	0	1	0	0	0	1	0	0	0	0	2	2	1	25083	8411	0	9	2002	1	0
2766308	2.52E+13	59	0	1	3	1	1	0	0	0	0	0	0	0	0	2	2	1	25063	8622	0	10	2002	1	0
2767343	2.52E+13	58	0	1	3	0	1	0	0	0	1	0	0	0	0	2	2	1	25061		0	5	2002	1	0
2768144	2.52E+13	54	1	1	1	0	1	0	0	0	0	0	0	0	0	3	2	1	25060	8622	0	5	2002	1	0
2769282	2.52E+13	81	0	1	1	0	2	0	0	0	1	0	0	0	0	3	2	1	25070	3893	0	5	2002	1	0
2769306	2.52E+13	51	0	1	4	1	1	0	0	0	1	0	1	0	0	3	2	1	25070	8622	0	17	2002	1	0
2769717	2.52E+13	67	0	1	1	0	1	0	0	0	1	0	0	0	0	3	2	1	25060	8311	0	7	2002	1	0
2769792	2.52E+13	62	0	1	1	0	1	0	0	0	1	0	0	0	0	3	2	1	25080		0	1	2002	1	0
2771015	2.52E+13	44	0	1	1	0	2	0	0	0	0	0	0	0	1	3	2	1	25071	3995	0	3	2002	1	0
2777601	2.52E+13	68	0	1	1	0	2	0	0	0	0	0	0	0	0	3	2	1	25080	7789	0	12	2002	1	0
2779135	2.52E+13	77	0	1	1	0	3	1	0	0	0	0	0	0	0	3	2	1	25080	8345	0	8	2002	1	0
2780422	2.52E+13	69	0	1	1	0	1	0	0	0	1	0	0	0	0	3	2	1	25061	8622	0	11	2002	1	0
2782667	2.52E+13	61	0	1	3	0	1	0	0	0	0	0	0	0	0	3	1	1	25080	8622	NA	7	2002	0	0
2787057	2.52E+13	72	1	1	1	0	1	0	0	0	1	0	1	0	0	1	2	1	25070	8622	0	11	2002	1	0
2787958	2.52E+13	58	1	1	1	0	1	0	0	0	1	0	0	0	0	1	2	1	25071	8622	0	3	2002	1	0
2793388	2.52E+13	68	0	1	1	0	1	0	0	0	0	0	0	0	0	2	3	1	25060		0	8	2002	1	1
2794697	2.52E+13	53	0	1	3	0	1	0	0	0	0	0	0	0	0	2	3	1	25080	8622	0	16	2002	1	1
2795108	2.52E+13	72	1	1	1	0	2	0	0	0	0	0	0	0	0	2	3	1	25070		0	3	2002	1	1
2796565	2.52E+13	51	0	1	1	0	2	1	1	0	0	0	0	0	0	2	3	1	25060	8622	0	6	2002	1	1
2796583	2.52E+13	42	0	1	3	0	1	0	0	0	0	0	0	1	0	2	3	1	25062	8627	0	6	2002	1	1
2796917	2.52E+13	68	0	1	1	0	2	0	1	0	0	0	0	0	0	2	3	1	25060		0	7	2002	1	1
2799122	2.52E+13	69	0	1	1	0	2	0	1	0	0	0	0	0	0	2	3	1	25071	8848	0	2	2002	1	1
2800047	2.52E+13	70	0	1	1	0	2	0	1	0	0	0	0	1	0	2	3	1	25071	8622	0	3	2002	1	1
2800355	2.52E+13	75	1	1	1	0	2	1	0	0	1	0	0	1	0	2	3	1	25071	3929	0	12	2002	1	1
2801337	2.52E+13	58	1	1	1	0	1	0	0	0	0	0	0	0	0	2	3	1	25071		0	2	2002	1	1
2803118	2.52E+13	71	0	1	1	0	2	0	0	0	1	0	0	0	0	2	3	1	25060	8622	0	1	2002	1	1
2812009	2.52E+13	85	1	1	1	0	2	0	0	0	0	0	0	0	1	3	2	1	25070	3929	0	10	2002	1	0
2812046	2.52E+13	67	0	1	1	0	3	0	1	0	1	0	0	1	0	3	2	1	25083	3929	0	14	2002	1	0
2815394	2.52E+13	75	1	3	1	1	3	0	0	0	0	0	0	0	1	3	2	1	25072		0	6	2002	1	0
2817301	2.52E+13	44	1	1	2	0	4	1	1	0	0	0	0	0	0	3	2	1	25062	3893	0	12	2002	1	0
2833560	2.52E+13	77	0	1	1	0	1	0	0	0	1	0	0	1	0	1	2	1	25080	8628	0	6	2002	1	0
2840027	2.52E+13	78	1	1	1	0	2	0	0	0	1	0	0	0	0	2	3	1	25080		NA	2	2002	1	1
2840425	2.52E+13	76	1	1	1	0	2	1	0	0	0	0	0	0	0	2	3	1	25081	8622	0	1	2002	1	1
2840829	2.52E+13	68	1	1	3	0	1	0	0	0	1	0	0	1	0	2	3	1	25070	3950	0	1	2002	1	1
2841064	2.52E+13	77	0	1	1	0	2	1	1	0	1	0	0	0	0	2	3	1	25071		0	8	2002	1	1
2842356	2.52E+13	61	1	3	5	0	2	0	0	0	0	0	0	1	1	2	3	1	25081	8415	0	31	2002	1	1
2843193	2.52E+13	52	1	2	3	0	1	0	0	0	1	0	0	0	0	2	3	1	25082	8622	0	3	2002	1	1
2845222	2.52E+13	56	1	1	2	1	2	1	1	0	0	0	0	0	1	2	3	1	25071		0	9	2002	1	1
2847556	2.52E+13	44	0	1	3	0	2	0	1	0	0	0	1	0	0	2	3	1	25080	8628	0	2	2002	1	1
2851646	2.52E+13	50	0	1	4	0	1	0	0	0	0	0	0	0	0	3	3	1	25081	8622	0	8	2002	1	1
2856628	2.52E+13	49	0	1	1	0	2	0	0	0	0	0	0	0	0	3	3	1	25071		0	7	2002	1	1
2861625	2.52E+13	62	1	1	3	1	1	0	0	0	1	0	0	0	0	3	3	1	25080	7788	0	5	2002	1	1
2864536	2.52E+13	62	0	1	3	0	3	1	0	0	1	0	0	0	0	3	3	1	25080	8628	0	3	2002	1	1
2868606	2.52E+13	48	0	1	3	0	2	0	0	0	0	0	0	0	0	3	3	1	25080	3893	0	2	2002	1	1
2872591	2.52E+13	55	0	1	3	0	1	0	0	0	0	0	0	1	0	3	3	1	25071	8622	0	7	2002	1	1
2878147	2.52E+13	55	0	2	2	0	1	0	0	0	1	0	0	0	0	3	3	1	25060	8415	0	17	2002	1	1
2880586	2.52E+13	41	0	2	3	0	1	0	0	0	1	0	0	0	0	3	3	1	25070	8622	0	3	2002	1	1
2880980	2.52E+13	58	0	1	1	0	1	0	0	0	1	0	0	0	0	3	3	1	25080	7760	0	3	2002	1	1
2882352	2.52E+13	57	0	1	3	0	1	0	0	0	0	0	0	0	0	3	3	1	25080	8622	0	6	2002	1	1
2884987	2.62E+13	54	1	1	3	0	2	0	0	0	0	0	0	1	0	3	2	2	25080	7738	0	13	2002	1	0
2894828	2.62E+13	39	1	1	1	0	2	0	0	0	0	0	0	0	0	3	2	2	25063	8622	0	14	2002	1	0
2900200	2.62E+13	71	0	1	1	0	1	0	0	0	1	0	0	0	0	3	1	2	25082		0	3	2002	0	0
2903999	2.62E+13	39	0	1	1	1	1	0	0	0	1	0	0	0	1	2	3	2	25061	8415	0	3	2002	1	1
2905466	2.62E+13	39	0	1	3	0	2	0	0	0	1	0	0	0	1	2	3	2	25071	8622	0	3	2002	1	1
2905734	2.62E+13	52	1	1	3	0	1	0	0	0	0	0	0	0	0	2	3	2	25060		0	2	2002	1	1
2905788	2.62E+13	65	0	3	2	0	1	0	0	0	1	0	0	0	0	2	3	2	25060	8411	0	16	2002	1	1
2906206	2.62E+13	85	0	1	1	0	3	0	0	0	0	0	0	1	0	2	3	2	25070	8415	0	13	2002	1	1
2907535	2.62E+13	46	0	1	3	0	1	0	0	0	1	0	0	0	0	2	3	2	25070		0	3	2002	1	1
2911719	2.62E+13	45	0	1	1	0	3	1	0	0	0	1	0	1	1	2	3	2	25081		0	4	2002	1	1
2911898	2.62E+13	63	1	1	1	1	2	0	0	0	1	0	0	0	0	2	3	2	25070	3929	0	20	2002	1	1
2913914	2.62E+13	52	1	1	3	0	2	0	0	0	0	0	0	0	0	1	2	2	25080	8628	0	5	2002	1	0
2919835	2.62E+13	43	0	3	3	0	3	0	0	0	0	0	1	0	1	3	3	2	25062	3995	0	8	2002	1	1
2920891	2.62E+13	58	1	1	3	1	1	0	0	0	1	0	0	0	0	3	3	2	25070	8622	0	9	2002	1	1
2921869	2.62E+13	25	1	2	3	0	1	0	0	0	1	0	1	0	0	3	3	2	25081	8411	0	8	2002	1	1
2922442	2.62E+13	47	0	1	3	0	1	0	0	0	0	0	0	0	0	3	3	2	25080	8622	0	5	2002	1	1
2929530	2.62E+13	42	0	1	2	0	1	0	0	0	0	0	0	0	0	3	3	2	25080	8622	0	8	2002	1	1
2936582	2.62E+13	67	1	1	1	0	1	0	0	0	0	0	0	0	0	3	3	2	25080	8622	0	8	2002	1	1
2958311	2.62E+13	47	0	1	3	0	2	1	0	0	1	0	1	0	0	1	2	2	25061	7788	0	4	2002	1	0
2959490	2.62E+13	32	0	2	2	0	1	0	0	0	1	0	0	0	0	3	2	2	25083	8301	0	6	2002	1	0
2959606	2.62E+13	54	0	1	3	0	2	0	0	0	1	0	0	0	0	3	2	2	25081		0	1	2002	1	0
2961095	2.62E+13	79	1	1	1	0	1	0	0	0	1	0	0	0	0	3	2	2	25080		0	7	2002	1	0
2961530	2.62E+13	60	0	2	1	0	3	0	0	0	1	0	1	1	0	3	2	2	25063	9904	0	10	2002	1	0
2962104	2.62E+13	65	1	1	1	1	2	1	0	0	0	0	0	1	0	3	2	2	25072	8415	0	17	2002	1	0
2962170	2.62E+13	46	0	1	2	0	2	0	0	0	1	0	0	0	0	3	2	2	25083		0	6	2002	1	0
2963584	2.62E+13	54	0	1	1	0	3	1	0	0	0	0	0	0	1	3	2	2	25080	3995	0	5	2002	1	0
2967044	2.62E+13	84	0	1	3	0	2	1	1	0	1	0	0	0	0	3	2	2	25060		0	5	2002	1	0
2967433	2.62E+13	40	0	1	3	0	1	0	0	0	0	0	0	0	0	3	2	2	25081		0	4	2002	1	0
2970115	2.62E+13	90	1	1	1	1	1	0	0	0	0	0	0	0	0	3	2	2	25080		0	2	2002	1	0
2971649	2.62E+13	29	1	1	3	0	1	0	0	0	1	0	0	0	0	3	2	2	25081		0	4	2002	1	0
2973445	2.62E+13	76	0	1	1	0	2	0	0	0	0	0	0	0	0	3	2	2	25093	8628	0	9	2002	1	0
2977143	2.62E+13	49	0	5	3	0	1	0	0	0	1	0	0	0	0	3	1	2	25081		0	2	2002	0	0
2978408	2.62E+13	64	0	1	3	0	1	0	0	0	1	0	0	0	0	3	1	2	25081	8622	0	3	2002	0	0
2978561	2.62E+13	68	0	1	1	0	2	0	0	0	0	0	0	0	0	3	1	2	25080		0	4	2002	0	0
2978625	2.62E+13	38	1	1	3	1	1	0	0	0	1	0	0	0	0	3	1	2	25081	8622	0	3	2002	0	0
2981296	2.62E+13	64	0	1	3	0	1	0	0	0	0	0	0	0	0	2	2	2	25071		0	5	2002	1	0
2984144	2.62E+13	32	1	1	2	0	1	0	0	0	0	0	0	0	0	2	2	2	25081	8622	0	6	2002	1	0
2985036	2.62E+13	78	1	1	1	0	2	0	0	0	1	0	0	1	0	2	2	2	25080	3893	0	7	2002	1	0
2986237	2.62E+13	78	1	1	1	0	2	1	1	0	0	0	0	0	1	2	2	2	25082		0	2	2002	1	0
2987442	2.62E+13	35	0	1	4	0	1	0	0	0	0	0	0	0	0	1	1	2	25081	8628	0	4	2002	0	0
2992973	2.62E+13	64	0	1	1	0	2	1	0	0	0	0	1	0	0	1	1	2	25081		0	7	2002	0	0
2993467	2.62E+13	50	1	3	4	0	2	0	0	0	0	0	0	0	0	1	1	2	25083	8622	0	10	2002	0	0
2999971	2.62E+13	60	0	2	2	1	1	0	0	0	0	0	0	0	0	3	2	2	25082	8622	0	37	2002	1	0
3072379	2.62E+13	48	0	2	3	1	1	0	0	0	0	0	0	1	0	3	3	2	25071	3929	0	13	2002	1	1
3072967	2.62E+13	69	0	2	1	0	1	0	0	0	1	0	0	0	0	3	3	2	25060	8628	0	8	2002	1	1
3074707	2.62E+13	51	1	1	3	0	2	0	0	0	1	0	1	0	0	3	3	2	25072		0	5	2002	1	1
3076199	2.62E+13	59	0	1	1	0	1	0	0	0	1	0	0	0	0	3	3	2	25060	7768	0	10	2002	1	1
3076445	2.62E+13	60	0	2	3	0	2	0	0	0	0	0	0	1	0	3	3	2	25083	7768	0	16	2002	1	1
3076673	2.62E+13	51	1	1	3	0	1	0	0	0	1	0	1	0	0	3	3	2	25061	3893	0	6	2002	1	1
3077587	2.62E+13	51	0	1	3	0	1	0	0	0	0	0	0	1	0	3	3	2	25063	8622	0	23	2002	1	1
3078095	2.62E+13	57	0	1	3	1	2	1	0	0	0	0	0	0	1	3	3	2	25070	8414	0	8	2002	1	1
3078255	2.62E+13	73	0	1	1	0	1	0	0	0	0	0	0	1	0	3	3	2	25080		0	4	2002	1	1
3078787	2.62E+13	68	1	1	1	1	1	0	1	0	1	0	0	0	0	3	3	2	25080	8604	0	6	2002	1	1
3079705	2.62E+13	51	0	2	3	0	2	0	0	0	0	0	0	0	0	3	3	2	25080	8622	0	5	2002	1	1
3081704	2.62E+13	45	1	2	3	1	1	0	0	0	1	0	0	0	0	3	3	2	25081	8411	0	20	2002	1	1
3081878	2.62E+13	71	1	1	1	0	2	0	0	0	0	0	0	0	0	3	3	2	25072	3893	0	7	2002	1	1
3084265	2.62E+13	41	0	1	3	1	1	0	0	0	0	0	0	0	0	3	3	2	25061	8622	0	4	2002	1	1
3084526	2.62E+13	86	0	1	1	1	3	0	0	0	0	0	0	0	0	3	3	2	25070	3929	1	20	2002	1	1
3086945	2.62E+13	50	0	2	1	1	2	0	0	0	1	0	0	0	0	3	3	2	25080	8622	0	6	2002	1	1
3087686	2.62E+13	52	1	1	3	0	3	0	0	0	1	0	0	1	0	3	3	2	25080	8604	0	11	2002	1	1
3089042	2.62E+13	50	0	2	3	0	1	0	0	0	1	0	0	0	0	3	3	2	25070		0	4	2002	1	1
3091126	2.62E+13	65	0	1	1	0	1	0	0	0	1	0	0	0	0	3	3	2	25060	8628	0	9	2002	1	1
3091456	2.62E+13	58	0	1	3	0	2	0	0	0	1	0	0	0	0	3	3	2	25080	8622	0	10	2002	1	1
3091803	2.62E+13	71	0	2	1	0	2	0	0	0	1	0	0	0	0	3	3	2	25070	4513	0	6	2002	1	1
3093931	2.62E+13	61	1	1	3	0	1	0	0	0	1	0	0	1	0	3	3	2	25082	8867	0	8	2002	1	1
3094387	2.62E+13	46	0	1	3	1	1	0	0	0	0	0	0	0	0	3	3	2	25082		0	2	2002	1	1
3094721	2.62E+13	55	0	1	1	0	3	0	0	0	0	1	0	0	1	3	3	2	25011		0	11	2002	1	1
3096194	2.62E+13	64	1	2	3	0	3	1	0	0	0	0	0	0	1	3	3	2	25072		0	7	2002	1	1
3097741	2.62E+13	50	0	1	1	0	2	0	1	0	1	0	0	0	0	3	3	2	25070	8622	0	11	2002	1	1
3098827	2.62E+13	49	0	1	1	0	1	0	0	0	1	0	0	0	1	3	3	2	25070	8848	0	1	2002	1	1
3236867	2.92E+13	69	1	1	1	0	1	0	0	0	1	0	0	0	0	3	2	2	25060		0	7	2002	1	0
3238450	2.92E+13	63	0	1	3	0	2	1	0	0	0	0	0	1	1	3	2	2	25080	7768	0	27	2002	1	0
3240867	2.92E+13	65	0	1	1	0	2	0	0	0	1	0	0	0	0	3	2	2	25060		0	6	2002	1	0
3241107	2.92E+13	57	1	1	1	1	2	0	0	0	1	0	0	0	0	3	2	2	25080		0	2	2002	1	0
3242740	2.92E+13	57	0	1	1	0	2	0	1	0	1	1	1	0	0	3	2	2	25080		0	2	2002	1	0
3253071	2.92E+13	37	0	1	3	0	1	0	0	0	0	0	0	0	0	2	2	2	25081	7748	0	7	2002	1	0
3253829	2.92E+13	64	0	1	3	0	1	0	0	0	0	0	0	0	0	2	2	2	25080	8191	0	7	2002	1	0
3253927	2.92E+13	39	1	1	3	0	2	0	0	0	0	0	0	0	0	2	2	2	25083	8622	0	7	2002	1	0
3256833	2.92E+13	86	1	1	1	0	2	0	0	0	1	0	0	1	0	1	3	2	25060	8848	0	4	2002	1	1
3257503	2.92E+13	42	0	1	6	0	1	0	0	0	1	0	0	0	0	1	3	2	25060		0	5	2002	1	1
3257515	2.92E+13	70	1	2	1	0	2	0	0	0	0	0	0	0	1	1	3	2	25070	8848	0	3	2002	1	1
3257846	2.92E+13	51	1	1	2	0	2	0	1	0	1	0	0	0	0	1	3	2	25080	544	0	12	2002	1	1
3258164	2.92E+13	47	0	2	3	0	1	0	0	0	0	0	1	1	0	1	3	2	25080	7788	0	8	2002	1	1
3260515	2.92E+13	56	0	2	6	0	2	1	0	0	0	0	0	1	0	1	3	2	25080	7788	0	6	2002	1	1
3262741	2.92E+13	84	1	2	1	1	2	0	0	0	0	0	0	1	0	1	3	2	25060	3893	0	10	2002	1	1
3262816	2.92E+13	61	0	2	1	1	1	0	0	0	1	0	0	0	0	1	3	2	25060	7788	0	6	2002	1	1
3264412	2.92E+13	66	0	1	1	0	1	0	0	0	1	0	0	0	0	1	3	2	25080	7788	0	8	2002	1	1
3265366	2.92E+13	36	0	2	2	0	1	0	0	0	1	0	0	0	0	1	3	2	25080	8670	0	5	2002	1	1
3265737	2.92E+13	49	0	2	2	0	1	0	0	0	1	0	0	1	0	1	3	2	25060	7788	0	11	2002	1	1
3265769	2.92E+13	46	1	2	6	0	2	0	0	0	1	0	0	0	0	1	3	2	25080	8411	0	6	2002	1	1
3270275	2.92E+13	59	0	2	3	0	3	1	0	0	1	0	0	0	0	3	2	2	25082	8411	0	15	2002	1	0
3276803	2.92E+13	65	1	1	1	0	2	0	1	0	0	0	0	0	1	3	2	2	25080	8309	0	5	2002	1	0
3278200	2.92E+13	65	0	2	3	0	1	0	0	0	0	0	0	0	0	3	2	2	25070	3893	0	6	2002	1	0
3280557	2.92E+13	49	0	1	1	1	1	0	1	0	1	0	0	0	0	3	2	2	25082	8604	0	5	2002	1	0
3280780	2.92E+13	86	1	1	1	0	2	0	0	0	1	0	0	0	0	3	2	2	25070	3893	0	4	2002	1	0
3282227	2.92E+13	68	1	2	1	1	2	0	0	0	0	0	0	1	1	3	2	2	25080	8622	0	13	2002	1	0
3284280	2.92E+13	60	0	2	1	1	2	0	0	0	0	0	0	0	0	3	2	2	25083	8674	0	6	2002	1	0
3292531	2.92E+13	56	0	1	1	0	1	0	0	0	0	0	0	0	0	3	1	2	25061	8622	0	6	2002	0	0
3293754	2.92E+13	48	1	1	2	0	2	0	1	0	1	0	1	0	0	3	1	2	25080	8411	0	7	2002	0	0
3295829	2.92E+13	77	1	1	1	1	2	0	0	0	1	0	0	0	0	3	1	2	25082	8622	0	4	2002	0	0
3297904	2.92E+13	74	0	1	1	1	2	0	0	0	0	0	0	1	0	3	1	2	25072	3929	0	16	2002	0	0
3300219	2.92E+13	55	0	2	3	0	1	0	0	0	0	0	0	0	0	3	1	2	25070	8622	0	8	2002	0	0
3303022	2.92E+13	57	0	1	4	0	2	0	0	0	0	0	0	0	0	3	1	2	25060		0	8	2002	0	0
3305217	2.92E+13	52	1	1	3	0	1	0	0	0	1	0	0	0	0	3	1	2	25080	3893	0	3	2002	0	0
3311080	2.92E+13	51	0	2	3	0	1	0	0	0	0	0	0	0	0	2	3	2	25080	3893	0	7	2002	1	1
3312973	2.92E+13	64	0	1	3	0	2	1	0	0	1	0	0	0	0	2	3	2	25072	8848	0	5	2002	1	1
3314773	2.92E+13	58	0	1	3	0	1	0	0	0	1	0	0	0	0	2	3	2	25060	8622	0	12	2002	1	1
3315393	2.92E+13	49	0	1	3	0	1	0	0	0	0	0	0	0	0	2	3	2	25061	8622	0	4	2002	1	1
3320732	2.92E+13	48	0	1	3	0	1	0	0	0	0	0	0	0	0	2	3	2	25080		0	4	2002	1	1
3320971	2.92E+13	40	0	1	3	1	1	0	0	0	0	0	0	0	0	2	3	2	25060	8622	0	10	2002	1	1
3324233	2.92E+13	56	0	1	3	0	2	1	0	0	0	0	0	0	1	2	3	2	25070	8604	0	1	2002	1	1
3325165	2.92E+13	58	1	2	2	0	3	1	1	0	1	0	1	1	0	2	3	2	25070	3950	0	41	2002	1	1
3333178	2.92E+13	75	0	2	1	0	2	0	0	0	1	0	0	1	0	2	1	2	25071	8415	0	14	2002	0	0
3336650	2.92E+13	55	0	1	3	0	1	0	0	0	1	0	0	0	0	3	3	2	25081		0	5	2002	1	1
3337948	2.92E+13	46	1	2	1	1	1	0	1	0	1	0	0	0	0	3	3	2	25063	4516	0	5	2002	1	1
3343838	2.92E+13	53	0	1	2	0	2	0	0	0	0	0	0	0	0	3	3	2	25082	8415	0	14	2002	1	1
3346336	2.92E+13	50	0	1	1	0	2	1	0	0	0	0	0	0	0	3	3	2	25060	8604	0	4	2002	1	1
3348599	2.92E+13	68	1	2	1	0	1	0	0	0	1	0	0	0	0	3	3	2	25070		0	3	2002	1	1
3349670	2.92E+13	61	0	2	2	0	1	0	0	0	1	0	0	0	0	3	3	2	25063	8412	0	4	2002	1	1
3349732	2.92E+13	36	1	1	2	0	1	0	0	0	0	0	0	0	0	3	3	2	25062		0	3	2002	1	1
3356955	2.92E+13	67	0	2	3	0	2	0	0	0	0	0	0	1	0	3	3	2	25080		0	2	2002	1	1
3357863	2.92E+13	68	1	2	3	0	1	0	0	0	0	0	0	0	0	3	3	2	25080	8411	0	6	2002	1	1
3358194	2.92E+13	62	0	2	4	0	1	0	0	0	0	0	0	0	0	3	3	2	25080		0	3	2002	1	1
3358569	2.92E+13	57	0	2	1	1	1	0	0	0	0	0	0	1	0	3	3	2	25052	8622	0	4	2002	1	1
3363091	2.92E+13	87	0	2	1	0	1	0	0	0	1	0	0	1	0	3	3	2	25071	8415	0	10	2002	1	1
3364348	2.92E+13	44	1	2	3	0	2	0	0	0	1	0	0	0	0	3	3	2	25080	8622	0	4	2002	1	1
3367257	2.92E+13	68	0	2	1	0	1	0	0	0	0	0	0	0	0	3	3	2	25071	8412	0	12	2002	1	1
3370325	2.92E+13	37	0	2	1	0	1	0	0	0	1	0	0	0	0	3	3	2	25081	3893	0	5	2002	1	1
3371855	2.92E+13	29	0	2	4	0	1	0	0	0	1	0	0	0	0	3	3	2	25081	8622	0	2	2002	1	1
3374669	2.92E+13	52	1	2	1	0	1	0	0	0	1	0	0	0	0	3	3	2	25070	8622	0	4	2002	1	1
3375273	2.92E+13	47	0	1	2	0	2	0	0	0	0	0	0	0	0	3	3	2	25080	8412	0	16	2002	1	1
3376530	2.92E+13	66	1	2	2	1	1	0	0	0	1	0	0	0	0	3	3	2	25072	8622	0	12	2002	1	1
3381922	2.92E+13	59	1	2	3	0	2	0	0	0	0	0	0	0	1	3	3	2	25080	8622	0	28	2002	1	1
3382119	2.92E+13	59	0	2	2	0	2	1	0	0	1	0	0	0	0	3	3	2	25061	8622	0	4	2002	1	1
3382679	2.92E+13	30	0	2	4	0	1	0	0	0	0	0	0	0	0	3	3	2	25061	3893	0	3	2002	1	1
3394628	2.92E+13	35	0	5	3	0	2	0	0	0	0	0	0	0	1	3	2	2	25082	8411	0	8	2002	1	0
3395995	2.92E+13	75	1	1	1	0	2	0	0	0	1	0	1	1	0	3	2	2	25060		0	6	2002	1	0
3402213	2.92E+13	53	0	1	1	0	1	0	0	0	0	0	0	0	0	1	1	2	25002		0	3	2002	0	0
3480229	3.42E+13	68	0	1	3	0	2	0	0	0	0	0	0	0	0	3	2	1	25080		0	8	2002	1	0
3491371	3.42E+13	54	0	1	3	0	2	0	0	0	0	0	0	0	0	3	2	1	25070	8622	0	12	2002	1	0
3504053	3.42E+13	67	0	1	3	0	2	1	0	0	0	0	0	0	1	3	2	1	25080	8622	0	14	2002	1	0
3504757	3.42E+13	34	0	1	3	0	2	0	0	0	0	0	0	0	0	3	2	1	25082	8622	0	9	2002	1	0
3508267	3.42E+13	76	0	1	3	1	2	0	0	0	1	0	0	1	0	3	2	1	25080	8622	0	8	2002	1	0
3510909	3.42E+13	56	0	1	3	0	2	0	0	0	0	0	0	0	1	3	2	1	25062	3722	0	15	2002	1	0
3511412	3.42E+13	77	0	3	1	0	2	0	1	0	1	0	1	0	0	3	2	1	25080		0	7	2002	1	0
3511683	3.42E+13	45	1	1	3	0	3	1	0	0	0	0	0	0	1	3	2	1	25061	8622	0	19	2002	1	0
3511704	3.42E+13	67	1	1	1	0	2	0	0	0	0	0	0	0	0	3	2	1	25042	8604	0	14	2002	1	0
3512160	3.42E+13	52	0	1	3	0	1	0	0	0	0	0	0	0	0	3	2	1	25080	8622	0	7	2002	1	0
3512275	3.42E+13	44	0	1	3	1	1	0	0	0	0	0	0	0	0	3	2	1	25080		0	3	2002	1	0
3512474	3.42E+13	81	0	1	1	0	2	1	1	0	0	0	0	0	0	3	2	1	25082		0	7	2002	1	0
3513411	3.42E+13	86	1	1	1	0	4	1	0	0	0	0	0	0	0	3	2	1	25073	9604	1	38	2002	1	0
3513453	3.42E+13	76	0	1	1	0	1	0	0	0	1	0	0	1	0	3	2	1	25072	3929	0	10	2002	1	0
3514402	3.42E+13	59	0	1	1	0	2	1	0	0	0	0	0	0	1	3	2	1	25083	8622	0	8	2002	1	0
3514452	3.42E+13	59	1	1	1	1	2	0	0	0	0	0	0	1	0	3	2	1	25072	8622	0	20	2002	1	0
3514813	3.42E+13	63	0	1	3	0	2	1	0	0	0	0	0	0	0	3	2	1	25062		0	5	2002	1	0
3515521	3.42E+13	48	0	1	3	0	1	0	0	0	0	0	0	0	0	3	2	1	25080	8604	0	10	2002	1	0
3516108	3.42E+13	65	0	2	1	0	1	0	0	0	1	0	0	0	0	3	2	1	25070	8411	0	18	2002	1	0
3516199	3.42E+13	48	0	1	3	0	4	0	0	0	0	0	0	0	0	3	2	1	25060	3893	0	17	2002	1	0
3522259	3.42E+13	39	0	1	1	0	2	0	0	0	0	0	0	0	0	2	2	1	25071	8622	0	6	2002	1	0
3524615	3.42E+13	75	0	1	1	1	1	0	0	0	1	0	0	1	0	2	2	1	25070	8342	0	5	2002	1	0
3525231	3.42E+13	76	1	1	1	0	3	0	0	0	0	0	0	0	1	2	2	1	25080		0	5	2002	1	0
3525445	3.42E+13	60	0	1	3	1	2	1	0	0	0	0	0	1	1	2	2	1	25060		0	8	2002	1	0
3531454	3.42E+13	73	1	1	1	0	2	0	0	0	1	0	0	0	0	2	2	1	25070	9214	0	14	2002	1	0
3531711	3.42E+13	59	0	2	3	0	3	0	0	0	0	0	0	0	1	2	2	1	25081	8622	0	8	2002	1	0
3533597	3.42E+13	48	1	1	4	0	2	0	0	0	1	0	0	0	0	2	2	1	25081	8622	0	2	2002	1	0
3534729	3.42E+13	48	1	1	4	0	2	1	1	0	1	0	0	0	0	2	2	1	25080	8415	0	17	2002	1	0
3534949	3.42E+13	68	0	1	1	0	2	0	0	0	0	1	0	0	0	2	2	1	25070	8622	0	12	2002	1	0
3535234	3.42E+13	41	0	3	3	0	1	0	0	0	0	0	0	1	0	2	2	1	25072	8412	0	11	2002	1	0
3535876	3.42E+13	59	1	2	3	0	1	0	0	0	1	0	0	0	0	2	2	1	25082	8412	0	10	2002	1	0
3536056	3.42E+13	52	0	2	3	0	1	0	0	0	0	0	0	1	0	3	2	1	25080	7788	0	8	2002	1	0
3536127	3.42E+13	70	1	1	1	0	3	1	0	0	0	0	0	0	0	3	2	1	25070	3893	0	12	2002	1	0
3536247	3.42E+13	64	0	3	1	0	1	0	0	0	1	0	0	1	0	3	2	1	25080	3893	0	2	2002	1	0
3536739	3.42E+13	63	0	5	3	1	2	0	0	0	0	0	0	1	0	3	2	1	25080	8622	0	4	2002	1	0
3536800	3.42E+13	43	1	1	2	0	2	0	0	0	0	0	0	1	0	3	2	1	25080		0	8	2002	1	0
3537433	3.42E+13	64	0	3	1	1	1	0	0	0	1	0	0	0	0	3	2	1	25080		0	9	2002	1	0
3537695	3.42E+13	54	0	1	3	0	1	0	0	0	1	0	0	1	0	3	2	1	25071	3929	0	14	2002	1	0
3537981	3.42E+13	65	0	1	3	0	1	0	0	0	0	0	0	0	0	3	2	1	25080		0	0	2002	1	0
3538525	3.42E+13	46	0	1	4	0	1	0	1	0	1	0	0	0	0	3	2	1	25080	3893	0	7	2002	1	0
3538868	3.42E+13	73	1	1	1	1	2	1	0	0	1	0	1	1	0	3	2	1	25080	4516	0	9	2002	1	0
3538873	3.42E+13	56	0	1	1	0	1	0	0	0	0	0	0	0	0	3	2	1	25080	7769	0	7	2002	1	0
3539844	3.42E+13	56	1	1	3	0	2	0	0	0	1	0	0	0	0	3	2	1	25082	8622	0	10	2002	1	0
3540575	3.42E+13	64	0	1	3	0	2	1	0	0	0	0	0	1	0	3	2	1	25081	8411	0	18	2002	1	0
3540666	3.42E+13	46	0	1	4	0	2	0	0	0	0	0	0	0	0	3	2	1	25070	3818	0	14	2002	1	0
3541837	3.42E+13	79	0	1	1	0	2	1	1	0	0	0	0	0	0	3	2	1	25080	8622	0	20	2002	1	0
3541883	3.42E+13	80	0	1	1	0	2	1	0	0	1	0	0	0	0	3	2	1	25080		0	6	2002	1	0
3541957	3.42E+13	64	0	2	3	0	1	0	0	0	1	0	0	0	0	3	2	1	25083	8349	0	8	2002	1	0
3542748	3.42E+13	74	0	1	3	1	3	0	0	0	1	0	0	0	0	3	2	1	25070		0	11	2002	1	0
3543788	3.42E+13	59	1	2	1	0	2	0	0	0	0	0	0	0	1	3	2	1	25070	8622	0	14	2002	1	0
3543915	3.42E+13	55	1	2	1	0	2	0	0	0	0	0	0	0	0	3	2	1	25072		0	14	2002	1	0
3544364	3.42E+13	72	0	1	3	0	3	1	0	0	0	0	0	1	0	3	2	1	25071	3929	0	20	2002	1	0
3544402	3.42E+13	62	1	3	1	0	1	0	0	0	1	0	0	1	0	3	2	1	25070	3722	0	12	2002	1	0
3544699	3.42E+13	39	0	1	1	0	1	0	0	0	0	0	0	0	0	3	2	1	25080		0	7	2002	1	0
3545021	3.42E+13	63	0	2	5	0	3	0	0	0	0	0	0	0	0	3	2	1	25071	8411	0	10	2002	1	0
3545122	3.42E+13	80	1	2	1	0	2	0	0	0	0	0	0	0	0	3	2	1	25070	8622	0	6	2002	1	0
3545536	3.42E+13	43	0	1	3	0	1	0	0	0	1	0	1	0	0	3	2	1	25060	8622	0	3	2002	1	0
3545708	3.42E+13	56	0	2	3	0	1	0	0	0	1	0	0	1	0	3	2	1	25070	8622	0	8	2002	1	0
3545897	3.42E+13	101	1	2	1	0	4	1	0	0	0	0	0	0	0	3	2	1	25070	3893	1	12	2002	1	0
3546519	3.42E+13	70	1	1	1	0	2	0	0	0	0	0	0	1	0	3	2	1	25061	8622	0	10	2002	1	0
3547071	3.42E+13	53	0	3	4	0	1	0	0	0	1	0	0	0	0	3	2	1	25080		0	5	2002	1	0
3547269	3.42E+13	70	1	1	1	0	2	0	1	0	1	0	0	1	0	3	2	1	25060	8622	0	8	2002	1	0
3547291	3.42E+13	41	0	2	3	0	1	0	0	0	0	0	0	0	0	3	2	1	25082	8622	0	4	2002	1	0
3547355	3.42E+13	77	1	2	1	0	2	1	1	0	0	0	0	0	1	3	2	1	25080	3929	1	17	2002	1	0
3548033	3.42E+13	47	1	1	3	0	1	0	0	0	0	0	0	1	0	3	2	1	25073	8693	0	10	2002	1	0
3553152	3.42E+13	72	1	3	1	1	1	0	0	0	0	0	0	1	0	2	3	1	25072	8622	0	18	2002	1	1
3553939	3.42E+13	44	0	2	1	0	1	0	0	0	0	0	0	0	0	2	3	1	25080	9356	0	4	2002	1	1
3555382	3.42E+13	65	0	2	1	0	1	0	0	0	1	0	0	0	0	2	3	1	25070		0	7	2002	1	1
3556030	3.42E+13	68	0	2	1	1	1	0	0	0	1	0	0	0	0	2	3	1	25080		0	4	2002	1	1
3560187	3.42E+13	37	1	2	3	0	2	0	1	0	0	0	0	0	0	2	3	1	25080	8607	0	7	2002	1	1
3560510	3.42E+13	23	1	2	4	0	1	0	0	0	1	0	0	0	0	2	3	1	25080	8601	0	7	2002	1	1
3562217	3.42E+13	37	1	2	3	0	2	0	0	0	0	0	0	0	0	2	3	1	25082	3893	0	9	2002	1	1
3571048	3.42E+13	46	1	1	3	0	2	0	0	0	0	0	0	0	0	3	3	1	25080		0	3	2002	1	1
3575321	3.42E+13	68	0	1	1	0	2	0	0	0	0	0	0	0	0	3	3	1	25080	8411	0	21	2002	1	1
3586926	3.42E+13	61	0	1	3	0	3	1	0	0	0	0	0	0	1	3	3	1	25080	8622	0	16	2002	1	1
3591732	3.42E+13	77	0	1	1	0	2	0	0	0	0	0	0	0	0	3	3	1	25081	7768	0	8	2002	1	1
3591883	3.42E+13	65	0	1	1	0	1	0	0	0	0	0	0	0	0	3	3	1	25080	3893	0	7	2002	1	1
3593465	3.42E+13	80	1	3	1	0	2	0	0	0	0	0	0	0	0	3	3	1	25080	8622	0	12	2002	1	1
3594738	3.42E+13	45	0	2	1	0	2	0	0	0	1	0	1	0	0	3	3	1	25080	8412	0	39	2002	1	1
3596826	3.42E+13	83	1	1	1	0	1	0	0	0	1	0	0	1	0	3	3	1	25070	3925	0	15	2002	1	1
3601067	3.42E+13	43	0	1	4	0	1	0	0	0	0	0	0	0	0	3	3	1	25031		0	4	2002	1	1
3605567	3.42E+13	71	0	1	1	0	2	0	0	0	0	0	0	0	0	3	3	1	25080	8604	0	12	2002	1	1
3614737	3.42E+13	77	0	1	3	0	2	1	1	0	1	0	0	0	0	3	3	1	25080		0	7	2002	1	1
3619908	3.42E+13	63	1	1	3	0	1	0	0	0	1	0	0	0	0	3	3	1	25061	8622	0	20	2002	1	1
3625111	3.42E+13	74	0	1	1	0	2	0	0	0	0	0	0	0	0	3	2	1	25070	8890	0	15	2002	1	0
3626242	3.42E+13	74	1	2	1	0	1	0	0	0	1	0	0	0	0	3	2	1	25080		0	7	2002	1	0
3628541	3.42E+13	87	1	2	1	0	1	0	0	0	1	0	0	0	0	3	2	1	25080	8604	0	4	2002	1	0
3631224	3.42E+13	58	0	1	3	0	2	1	1	0	1	0	1	0	0	3	2	1	25002		0	2	2002	1	0
3631441	3.42E+13	82	0	1	1	0	2	0	0	0	0	0	0	0	0	3	2	1	25080		0	5	2002	1	0
3632614	3.42E+13	65	1	1	1	0	1	0	0	0	0	0	0	0	0	3	2	1	25070		0	8	2002	1	0
3633827	3.42E+13	41	0	2	3	1	1	0	0	0	1	0	0	0	0	3	2	1	25080		0	4	2002	1	0
3635967	3.42E+13	55	0	1	3	0	1	0	0	0	0	0	1	0	0	3	2	1	25071	8411	0	8	2002	1	0
3636355	3.42E+13	71	1	3	1	0	2	0	0	0	1	0	0	0	0	3	2	1	25080	8604	0	10	2002	1	0
3636736	3.42E+13	43	0	1	3	0	1	0	0	0	1	0	0	0	0	3	2	1	25080	3893	0	4	2002	1	0
3637058	3.42E+13	46	1	3	1	0	1	0	0	0	0	0	0	1	0	3	2	1	25071	8622	0	13	2002	1	0
3639088	3.42E+13	29	1	1	3	1	1	0	0	0	0	0	0	0	0	3	2	1	25081	8604	0	3	2002	1	0
3639488	3.42E+13	66	1	1	1	0	2	1	0	0	1	0	0	0	0	3	2	1	25083	8622	0	11	2002	1	0
3640797	3.42E+13	77	1	1	1	0	2	0	0	0	1	0	0	0	0	1	3	1	25070	8622	0	6	2002	1	1
3643776	3.42E+13	85	0	1	1	0	2	0	0	0	0	0	0	1	0	1	3	1	25080	8411	0	17	2002	1	1
3644306	3.42E+13	56	0	1	3	0	1	0	0	0	0	0	0	0	0	1	3	1	25080		0	2	2002	1	1
3645990	3.42E+13	52	0	1	4	0	3	1	0	0	0	0	0	0	0	1	3	1	25070	8411	0	91	2002	1	1
3648752	3.42E+13	72	1	1	1	0	3	1	0	0	0	0	0	0	0	1	3	1	25080	8411	0	40	2002	1	1
3648898	3.42E+13	50	1	1	3	0	1	0	0	0	0	0	1	1	0	1	3	1	25061	8622	0	11	2002	1	1
3649980	3.42E+13	40	0	2	3	0	2	0	0	0	0	0	0	1	0	2	3	1	25082	8604	0	6	2002	1	1
3650462	3.42E+13	55	0	1	3	0	1	0	0	0	0	0	0	0	0	2	3	1	25080	8604	0	3	2002	1	1
3650585	3.42E+13	54	0	1	3	0	2	0	0	0	1	0	0	1	0	2	3	1	25080	8622	0	2	2002	1	1
3650894	3.42E+13	28	0	1	3	0	2	1	0	0	0	0	0	0	1	2	3	1	25081	8412	0	11	2002	1	1
3654774	3.42E+13	28	0	1	3	0	2	0	0	0	0	0	0	0	1	2	3	1	25060	8622	0	4	2002	1	1
3656783	3.42E+13	87	0	1	1	0	2	0	0	0	0	0	0	1	0	2	3	1	25080	9929	0	4	2002	1	1
3665605	3.62E+13	35	0	1	2	0	1	0	0	0	1	0	0	0	0	1	3	1	25080	8622	0	14	2002	1	1
3666509	3.62E+13	54	1	1	3	0	1	0	0	0	1	0	0	0	0	1	3	1	25080	8412	0	16	2002	1	1
3667780	3.62E+13	49	0	1	3	1	2	0	0	0	1	0	0	1	0	1	3	1	25082	8411	0	18	2002	1	1
3668699	3.62E+13	55	1	1	2	0	1	0	0	0	1	0	0	0	0	1	3	1	25080	3893	0	5	2002	1	1
3674441	3.62E+13	41	0	1	3	0	1	0	0	0	1	0	0	0	1	1	2	1	25081	8622	0	5	2002	1	0
3683488	3.62E+13	73	1	1	2	0	2	0	0	0	1	0	0	0	0	2	3	1	25081	9921	0	19	2002	1	1
3683596	3.62E+13	47	0	2	2	0	1	0	0	0	0	0	0	1	0	2	3	1	25080	8605	0	2	2002	1	1
3683972	3.62E+13	38	0	2	3	1	1	0	0	0	0	0	0	0	0	2	3	1	25070	8604	0	2	2002	1	1
3684004	3.62E+13	45	0	2	2	0	1	0	0	0	1	0	0	0	0	2	3	1	25061	8604	0	8	2002	1	1
3684355	3.62E+13	57	1	2	1	0	2	0	0	0	1	0	0	1	0	2	3	1	25082	8604	0	6	2002	1	1
3684782	3.62E+13	55	1	2	1	0	1	0	0	0	0	0	0	0	0	2	3	1	25070	8622	0	8	2002	1	1
3686989	3.62E+13	83	1	2	1	0	2	0	0	0	1	0	0	1	0	2	3	1	25070	7788	0	6	2002	1	1
3687523	3.62E+13	62	0	3	1	0	1	0	0	0	1	0	0	0	0	3	3	1	25080	8622	0	7	2002	1	1
3688333	3.62E+13	99	1	1	1	0	2	1	0	0	1	0	0	0	0	3	3	1	25080	8622	0	14	2002	1	1
3689043	3.62E+13	61	0	3	2	0	3	0	0	0	0	0	0	0	0	3	3	1	25082	8412	0	16	2002	1	1
3690585	3.62E+13	63	1	3	1	0	3	0	0	0	0	0	0	0	0	3	3	1	25083	9301	0	7	2002	1	1
3693918	3.62E+13	69	0	3	1	0	1	0	0	0	0	0	0	0	0	3	3	1	25080	8628	0	2	2002	1	1
3696026	3.62E+13	60	0	1	1	0	2	1	0	0	1	0	0	0	0	3	3	1	25081	8622	0	13	2002	1	1
3699018	3.62E+13	62	0	3	2	0	1	0	0	0	0	0	0	0	0	3	3	1	25061	8604	0	3	2002	1	1
3701654	3.62E+13	48	0	1	3	0	2	0	0	0	0	0	0	0	0	3	3	1	25080	7748	0	5	2002	1	1
3703136	3.62E+13	55	0	3	1	0	3	0	0	0	0	0	0	0	1	3	3	1	25072	8413	0	23	2002	1	1
3703678	3.62E+13	69	0	1	1	0	2	0	0	0	0	0	0	1	0	3	3	1	25061	8411	0	18	2002	1	1
3719777	3.62E+13	72	1	1	1	1	1	0	0	0	0	0	0	0	0	2	2	1	25080	8628	0	3	2002	1	0
3723433	3.62E+13	74	0	1	3	0	3	1	0	0	1	0	0	0	0	2	1	1	25080	8828	0	7	2002	0	0
3725287	3.62E+13	80	0	1	1	0	2	0	0	0	1	0	0	0	0	1	3	1	25060	9921	0	2	2002	1	1
3725719	3.62E+13	68	1	1	1	0	2	1	0	0	0	0	1	0	0	1	3	1	25060	9921	0	6	2002	1	1
3726369	3.62E+13	53	0	2	3	0	1	0	0	0	0	0	0	0	0	1	3	1	25060	8628	0	5	2002	1	1
3726492	3.62E+13	44	0	1	2	0	2	0	0	0	1	0	0	0	0	1	3	1	25060	8412	0	16	2002	1	1
3726603	3.62E+13	36	1	3	2	0	1	0	0	0	0	0	0	0	0	1	3	1	25060	8622	0	10	2002	1	1
3726807	3.62E+13	52	0	1	3	0	1	0	0	0	1	0	0	0	0	1	3	1	25060	9921	0	5	2002	1	1
3726824	3.62E+13	59	1	3	2	0	1	0	0	0	1	0	0	0	0	1	3	1	25060	9921	0	4	2002	1	1
3726945	3.62E+13	59	1	1	3	0	1	0	0	0	1	0	0	0	0	1	3	1	25060	9921	0	5	2002	1	1
3727003	3.62E+13	34	0	3	2	0	1	0	0	0	0	0	0	0	0	1	3	1	25060	7768	0	7	2002	1	1
3727074	3.62E+13	58	1	3	3	0	2	0	0	0	0	0	0	0	0	1	3	1	25061	9921	0	8	2002	1	1
3727429	3.62E+13	34	0	3	2	0	1	0	0	0	0	0	0	0	0	1	3	1	25060	8628	0	6	2002	1	1
3727543	3.62E+13	54	0	1	3	0	2	0	0	0	0	0	0	0	1	1	3	1	25060	7788	0	30	2002	1	1
3727672	3.62E+13	50	1	2	2	0	2	0	0	0	1	0	0	0	0	1	3	1	25060	9921	0	10	2002	1	1
3727733	3.62E+13	64	1	3	3	0	2	0	0	0	0	0	0	0	0	1	3	1	25070	8622	0	26	2002	1	1
3727868	3.62E+13	66	0	3	2	0	1	0	0	0	1	0	0	0	0	1	3	1	25060	9921	0	4	2002	1	1
3727997	3.62E+13	57	1	1	1	0	1	0	0	0	0	0	0	0	0	1	3	1	25060	9921	0	6	2002	1	1
3728451	3.62E+13	72	1	1	1	0	2	0	0	0	1	0	0	1	0	1	3	1	25060	8877	0	6	2002	1	1
3728761	3.62E+13	48	0	1	3	0	1	0	0	0	0	0	0	0	0	1	3	1	25060	8622	0	8	2002	1	1
3728837	3.62E+13	61	1	3	2	0	1	0	0	0	1	0	0	0	0	1	3	1	25061	8622	0	13	2002	1	1
3729238	3.62E+13	55	0	2	2	0	1	0	0	0	1	0	0	0	0	1	3	1	25060	9921	0	4	2002	1	1
3729455	3.62E+13	56	1	2	3	0	1	0	0	0	0	0	0	1	0	1	3	1	25080	8412	0	17	2002	1	1
3729470	3.62E+13	61	1	3	2	0	2	0	0	0	1	0	0	1	0	1	3	1	25060	8622	0	13	2002	1	1
3729507	3.62E+13	82	1	1	1	0	2	0	0	0	1	0	0	0	0	1	3	1	25060	9921	0	4	2002	1	1
3729824	3.62E+13	47	1	3	2	0	1	0	1	0	0	0	0	0	0	1	3	1	25060	8628	0	5	2002	1	1
3729835	3.62E+13	35	0	3	1	0	2	0	0	0	0	0	0	0	0	1	3	1	25080	9921	0	7	2002	1	1
3729983	3.62E+13	41	0	3	1	0	1	0	1	0	1	0	0	0	0	1	3	1	25060	8622	0	23	2002	1	1
3730206	3.62E+13	55	1	1	3	0	2	0	0	0	0	0	0	1	0	1	3	1	25060	8894	0	2	2002	1	1
3730309	3.62E+13	59	1	1	3	0	2	0	0	0	1	0	0	0	0	3	2	1	25070		0	5	2002	1	0
3730972	3.62E+13	53	0	1	3	0	1	0	0	0	0	0	0	0	0	3	2	1	25060	8604	0	5	2002	1	0
3731605	3.62E+13	42	0	1	1	0	2	0	0	0	0	0	0	0	1	3	2	1	25080	8622	0	7	2002	1	0
3732945	3.62E+13	43	0	1	1	0	3	0	0	0	0	0	0	0	1	3	2	1	25071	8622	0	23	2002	1	0
3734653	3.62E+13	76	1	1	1	0	2	0	0	0	1	0	0	0	0	3	2	1	25080		0	12	2002	1	0
3741022	3.62E+13	48	0	3	1	0	1	0	0	0	1	0	0	0	0	1	3	1	25080	3893	0	10	2002	1	1
3741245	3.62E+13	55	1	3	3	0	1	0	0	0	0	0	0	0	0	1	3	1	25081		0	5	2002	1	1
3742600	3.62E+13	58	1	5	4	0	1	0	0	0	0	0	1	0	0	1	3	1	25062	8604	0	3	2002	1	1
3743116	3.62E+13	48	0	3	2	0	1	0	0	0	0	0	0	0	0	1	3	1	25081		0	7	2002	1	1
3745390	3.62E+13	75	1	1	1	0	4	0	1	0	0	0	0	1	1	2	3	1	25081	4513	0	14	2002	1	1
3745949	3.62E+13	59	1	1	3	0	1	0	0	0	1	0	0	0	0	2	3	1	25081	8622	0	9	2002	1	1
3748582	3.62E+13	71	0	1	1	0	2	0	0	0	0	0	0	0	0	2	3	1	25081	8622	0	13	2002	1	1
3748869	3.62E+13	79	1	1	1	0	1	0	1	0	1	0	0	0	0	2	3	1	25081		0	7	2002	1	1
3754243	3.62E+13	56	0	1	1	0	1	0	0	0	0	0	0	0	0	3	3	1	25060	8628	0	2	2002	1	1
3764951	3.62E+13	55	0	1	3	0	1	0	0	0	1	0	0	1	0	2	3	1	25070	3929	0	14	2002	1	1
3765217	3.62E+13	69	1	1	1	0	2	0	1	0	1	0	1	0	0	2	3	1	25072	4516	0	10	2002	1	1
3791135	3.62E+13	47	1	1	2	0	2	1	0	0	0	0	1	0	0	3	1	1	25080	8622	0	8	2002	0	0
3791652	3.62E+13	51	0	1	1	0	2	0	1	0	1	0	0	0	0	3	1	1	25080	8604	0	7	2002	0	0
3793394	3.62E+13	52	1	1	1	0	2	0	0	0	0	0	0	1	0	3	1	1	25060	8622	0	22	2002	0	0
3794516	3.62E+13	69	1	1	1	1	1	0	0	0	1	0	0	0	0	3	1	1	25080		0	3	2002	0	0
3796222	3.62E+13	42	0	1	3	0	2	0	0	0	1	0	0	0	0	3	1	1	25081	8415	0	3	2002	0	0
3798963	3.62E+13	54	0	1	3	0	1	0	0	0	1	0	0	0	0	2	2	1	25080	8411	0	12	2002	1	0
3803928	3.62E+13	41	0	1	1	0	2	1	0	0	1	0	0	0	0	2	2	1	25080	8411	0	8	2002	1	0
3839768	3.62E+13	35	1	2	1	1	2	0	0	0	0	0	0	0	1	1	3	1	25081	8628	0	4	2002	1	1
3840481	3.62E+13	59	1	1	3	0	3	0	0	1	0	0	0	1	0	1	3	1	25080	3929	0	23	2002	1	1
3841814	3.62E+13	89	0	1	1	0	2	0	0	0	0	0	0	0	0	1	3	1	25080	8622	0	8	2002	1	1
3843400	3.62E+13	69	1	2	1	0	2	0	0	0	0	0	0	0	1	1	3	1	25070	3929	0	12	2002	1	1
3846407	3.62E+13	56	0	1	3	0	1	0	0	0	0	0	0	0	0	1	3	1	25060	8411	0	7	2002	1	1
3846598	3.62E+13	55	0	1	3	1	1	0	0	0	0	0	0	0	0	1	3	1	25081	8411	0	9	2002	1	1
3846665	3.62E+13	43	1	1	3	1	4	1	0	0	0	0	0	0	0	1	3	1	25081	8622	0	15	2002	1	1
3847268	3.62E+13	57	0	1	1	0	1	0	0	0	1	0	0	0	0	1	3	1	25080		0	3	2002	1	1
3847846	3.62E+13	54	1	2	2	0	3	0	0	0	0	0	0	0	0	1	3	1	25080	8622	0	8	2002	1	1
3851639	3.62E+13	44	0	1	1	0	2	0	0	0	0	0	0	0	0	1	3	1	25081	8417	0	86	2002	1	1
3854330	3.62E+13	38	0	2	3	0	2	0	0	0	0	0	0	0	1	1	3	1	25082	8412	0	30	2002	1	1
3855045	3.62E+13	45	0	1	3	0	1	0	0	0	0	0	0	0	0	1	3	1	25083	8411	0	5	2002	1	1
3856750	3.62E+13	85	0	1	1	0	3	1	0	0	0	0	0	0	1	1	3	1	25080	8622	0	7	2002	1	1
3859655	3.62E+13	48	1	2	1	0	2	0	0	0	0	0	0	0	0	1	3	1	25080	8604	0	18	2002	1	1
3860147	3.62E+13	62	1	1	3	0	2	1	0	0	0	0	0	0	0	1	3	1	25060	3893	0	15	2002	1	1
3860717	3.62E+13	54	0	1	3	0	1	0	0	0	0	0	0	0	0	1	3	1	25081	8411	0	7	2002	1	1
3876139	3.62E+13	52	1	1	3	0	1	0	0	0	1	0	1	0	0	2	2	1	25080	8627	0	4	2002	1	0
3885364	3.62E+13	48	0	1	2	0	1	0	0	0	1	0	0	1	0	3	3	1	25071	3722	0	12	2002	1	1
3885822	3.62E+13	48	0	1	4	1	1	0	0	0	0	0	0	0	0	3	3	1	25080		0	8	2002	1	1
3888809	3.62E+13	62	1	1	1	0	2	1	0	0	0	0	0	0	1	3	2	1	25081	8622	0	24	2002	1	0
3889051	3.62E+13	37	1	1	1	0	2	0	0	0	0	0	0	0	0	3	2	1	25081	8622	0	6	2002	1	0
3890404	3.62E+13	72	0	1	1	0	3	0	1	0	0	0	0	1	1	3	2	1	25072	8622	0	26	2002	1	0
3893682	3.62E+13	72	0	1	1	0	3	0	1	0	0	0	0	1	1	3	2	1	25080		0	7	2002	1	0
3895980	3.62E+13	56	1	1	1	0	2	0	0	0	0	0	0	0	1	3	2	1	25080	8411	0	4	2002	1	0
3896062	3.62E+13	71	0	1	1	0	3	0	0	0	0	0	0	0	1	3	2	1	25070		0	2	2002	1	0
3899263	3.62E+13	89	0	1	1	0	2	0	0	0	1	0	0	0	0	3	2	1	25080		0	3	2002	1	0
3899284	3.62E+13	47	1	1	2	0	1	0	0	0	1	0	1	0	0	3	2	1	25080	8411	0	15	2002	1	0
3901748	3.62E+13	79	1	1	1	0	3	1	0	0	0	0	0	1	0	3	2	1	25070	8417	0	12	2002	1	0
3903901	3.62E+13	58	1	1	1	1	1	0	0	0	1	0	0	0	0	3	3	1	25071	3893	0	5	2002	1	1
3906482	3.62E+13	47	0	1	1	1	2	0	0	0	0	0	0	0	0	3	3	1	25071	8622	0	6	2002	1	1
3907554	3.62E+13	54	0	1	3	0	1	0	0	0	1	0	0	0	0	3	3	1	25060	8622	0	4	2002	1	1
3909089	3.62E+13	59	1	1	1	0	2	0	0	0	1	0	0	0	0	3	3	1	25081	3893	0	3	2002	1	1
3910467	3.62E+13	52	0	1	1	0	2	0	0	0	1	0	0	0	0	3	3	1	25081	3893	0	5	2002	1	1
3912939	3.62E+13	52	0	1	1	0	1	0	0	0	0	0	0	0	0	3	3	1	25061	8411	0	8	2002	1	1
3916454	3.62E+13	66	0	1	1	0	3	0	0	0	0	0	0	0	1	3	3	1	25020	8411	0	6	2002	1	1
3917884	3.62E+13	46	0	1	1	0	1	0	0	0	1	0	0	0	0	3	3	1	25002		0	7	2002	1	1
3921977	3.62E+13	66	0	1	1	1	1	0	1	0	0	0	0	1	0	3	2	1	25081	8411	0	11	2002	1	0
3923834	3.62E+13	80	1	1	1	0	2	0	0	0	1	0	0	0	0	3	2	1	25070	4542	0	7	2002	1	0
3924862	3.62E+13	79	0	1	1	0	2	0	0	0	1	0	0	0	0	3	2	1	25080	8411	0	14	2002	1	0
3925471	3.62E+13	62	0	3	1	0	1	0	0	0	0	0	0	1	0	3	2	1	25080	9921	0	5	2002	1	0
3926133	3.62E+13	77	0	1	1	1	3	0	0	0	1	0	0	0	0	3	2	1	25070	8412	0	23	2002	1	0
3927259	3.62E+13	62	0	1	3	1	1	0	0	0	0	0	0	0	0	3	2	1	25060	8604	0	4	2002	1	0
3927549	3.62E+13	64	0	2	3	1	2	0	0	0	0	0	0	0	0	3	2	1	25080	8622	0	8	2002	1	0
3927750	3.62E+13	60	0	1	1	0	3	0	0	0	1	0	0	0	0	3	2	1	25072	3950	0	25	2002	1	0
3929891	3.62E+13	77	0	1	1	0	1	0	0	0	1	0	0	0	0	3	2	1	25080	9214	0	9	2002	1	0
3930115	3.62E+13	72	0	1	1	0	2	0	0	0	0	0	0	0	0	3	2	1	25080	7788	0	8	2002	1	0
3930460	3.62E+13	51	1	1	3	0	1	0	0	0	1	0	0	0	0	3	2	1	25080	9203	0	5	2002	1	0
3931424	3.62E+13	69	0	1	1	0	1	0	0	0	0	0	0	0	0	3	2	1	25070	8622	0	6	2002	1	0
3931932	3.62E+13	38	0	2	2	0	1	0	0	0	0	0	0	0	0	3	2	1	25080	8411	0	7	2002	1	0
3932480	3.62E+13	33	1	2	4	0	2	0	0	0	0	0	0	0	0	3	2	1	25081	7768	0	10	2002	1	0
3933395	3.62E+13	53	0	1	3	0	2	0	0	0	1	0	1	0	0	3	2	1	25080	8607	0	6	2002	1	0
3933424	3.62E+13	79	1	1	1	0	2	0	1	0	1	0	0	1	0	3	2	1	25061	9214	0	5	2002	1	0
3941052	3.62E+13	61	0	3	4	0	1	0	0	0	1	0	0	1	0	2	3	1	25080	9921	0	14	2002	1	1
3941310	3.62E+13	67	1	2	1	0	2	0	0	0	0	0	0	0	1	2	3	1	25061	8877	0	1	2002	1	1
3942318	3.62E+13	41	0	3	2	0	2	0	0	0	1	0	0	0	0	2	3	1	25021	8604	0	2	2002	1	1
3943603	3.62E+13	44	0	3	2	0	2	0	0	0	1	0	0	0	0	2	3	1	25021	3929	0	81	2002	1	1
3945806	3.62E+13	66	0	2	3	0	1	0	0	0	1	0	0	1	0	2	3	1	25082	7748	0	21	2002	1	1
3947007	3.62E+13	51	0	3	2	0	1	0	0	0	0	0	0	0	0	2	3	1	25083	8622	0	4	2002	1	1
3950061	3.62E+13	68	1	3	1	0	2	0	0	0	1	0	0	1	0	2	3	1	25080	8894	0	36	2002	1	1
3951445	3.62E+13	66	1	2	1	0	3	1	0	0	1	0	0	1	0	2	3	1	25083	8622	0	23	2002	1	1
3952157	3.62E+13	64	0	2	2	0	2	0	0	0	1	0	0	0	0	2	3	1	25083	8622	0	7	2002	1	1
3952192	3.62E+13	75	0	2	1	0	2	0	0	0	0	0	0	1	0	2	3	1	25080	8669	0	20	2002	1	1
3953354	3.62E+13	65	0	2	1	0	1	0	0	0	1	0	0	0	0	2	3	1	25080	9214	0	5	2002	1	1
3953936	3.62E+13	64	1	2	2	0	1	0	0	0	1	0	0	0	0	2	3	1	25083	9921	0	2	2002	1	1
3954362	3.62E+13	56	0	1	1	0	2	0	0	0	1	0	0	0	0	2	3	1	25083	8877	0	8	2002	1	1
3954788	3.62E+13	30	0	1	2	1	1	0	0	0	0	0	0	0	0	2	3	1	25013	9917	0	3	2002	1	1
3956274	3.62E+13	50	0	2	3	0	2	0	0	0	0	0	0	0	0	2	3	1	25083	9214	0	2	2002	1	1
3956968	3.62E+13	54	0	2	2	0	1	0	0	0	0	0	0	1	0	2	3	1	25082	9921	0	8	2002	1	1
3959184	3.62E+13	84	0	1	1	1	3	0	0	0	1	0	0	0	0	1	1	1	25081	8622	0	7	2002	0	0
3966047	3.62E+13	55	0	1	3	0	1	0	0	0	0	0	0	0	0	3	3	1	25080	8411	0	6	2002	1	1
3968163	3.62E+13	80	0	1	1	0	3	0	0	0	0	0	0	1	1	3	3	1	25080	8848	0	8	2002	1	1
3969897	3.62E+13	51	0	1	3	0	1	0	0	0	1	0	0	1	0	3	3	1	25070	8411	0	8	2002	1	1
3971216	3.62E+13	48	0	1	2	0	2	0	0	0	1	0	0	1	0	3	3	1	25082	7788	0	12	2002	1	1
3975982	3.62E+13	78	1	1	1	0	2	0	0	0	0	0	0	1	0	3	3	1	25080	7798	0	8	2002	1	1
3977379	3.62E+13	42	0	1	1	0	1	0	0	0	1	0	0	1	0	3	3	1	25063	8622	0	11	2002	1	1
3977721	3.62E+13	33	0	2	6	1	1	0	0	0	0	0	0	1	0	3	3	1	25070	8412	0	12	2002	1	1
3977840	3.62E+13	75	1	1	1	0	2	0	0	0	1	0	0	1	0	3	3	1	25060	843	0	8	2002	1	1
3978026	3.62E+13	88	0	1	1	1	1	0	0	0	0	0	0	1	0	3	3	1	25080	8411	0	31	2002	1	1
3980041	3.62E+13	62	0	1	3	1	1	0	0	0	0	0	0	0	0	3	3	1	25061	7788	0	10	2002	1	1
3983033	3.62E+13	40	0	1	3	0	2	1	0	0	0	0	0	0	0	3	3	1	25060	7788	0	18	2002	1	1
3983155	3.62E+13	59	1	1	3	1	1	0	0	0	0	0	0	0	0	3	3	1	25063	8667	0	26	2002	1	1
3983518	3.62E+13	51	1	2	1	0	2	0	0	0	0	0	0	0	1	3	3	1	25061	863	0	24	2002	1	1
3983520	3.62E+13	71	0	2	1	0	2	0	0	0	1	0	0	1	0	3	3	1	25071	8622	0	28	2002	1	1
3984254	3.62E+13	71	0	1	1	0	2	0	0	0	0	0	0	1	0	3	3	1	25070	8411	0	20	2002	1	1
3997726	3.62E+13	80	1	2	1	0	2	1	1	0	1	0	0	0	0	3	3	1	25070	8872	0	8	2002	1	1
3999347	3.62E+13	92	1	1	2	0	2	0	0	0	0	0	0	0	0	2	2	1	25080	8622	0	7	2002	1	0
4000452	3.62E+13	64	0	1	3	0	1	0	0	0	0	0	0	0	0	2	2	1	25080	9904	0	14	2002	1	0
4003940	3.62E+13	45	0	1	3	0	1	0	0	1	0	0	0	0	0	2	2	1	25080	8622	0	7	2002	1	0
4008321	3.62E+13	64	0	1	6	0	1	0	0	0	0	0	0	0	0	3	3	1	25081	8894	0	7	2002	1	1
4017522	3.62E+13	70	1	1	1	0	2	0	0	0	1	0	0	0	0	3	3	1	25080	9214	0	6	2002	1	1
4020046	3.62E+13	48	0	2	3	0	2	0	0	0	1	0	0	1	0	3	3	1	25083	8622	0	19	2002	1	1
4050448	3.72E+13	62	1	1	3	1	1	0	0	0	1	0	1	0	0	3	3	3	25081	8622	0	3	2002	1	1
4054076	3.72E+13	32	1	2	3	0	1	0	0	0	0	0	0	0	0	3	3	3	25082	8622	0	2	2002	1	1
4055488	3.72E+13	72	0	1	1	1	3	0	0	0	0	0	0	1	1	3	3	3	25071	8415	0	9	2002	1	1
4058427	3.72E+13	58	0	2	1	1	2	0	0	0	0	0	0	1	1	3	3	3	25080	3995	0	6	2002	1	1
4066260	3.72E+13	54	0	1	3	0	1	0	0	0	1	0	0	0	1	3	3	3	25081	3893	0	4	2002	1	1
4071048	3.72E+13	78	1	1	1	0	4	1	1	0	0	0	0	0	0	3	3	3	25080	8604	1	13	2002	1	1
4073005	3.72E+13	45	0	1	4	0	2	1	0	0	1	0	0	0	0	3	3	3	25080	8609	0	2	2002	1	1
4076431	3.72E+13	40	0	2	3	0	1	0	0	0	0	0	0	0	0	3	1	3	25080	8604	0	5	2002	0	0
4078897	3.72E+13	44	0	1	3	0	1	0	0	0	0	0	0	0	0	3	1	3	25080	3893	0	7	2002	0	0
4081844	3.72E+13	68	1	1	1	0	1	0	0	0	1	0	0	0	0	3	1	3	25070	8622	0	8	2002	0	0
4088853	3.72E+13	55	0	1	3	0	2	0	0	0	1	0	0	0	0	3	1	3	25081	7739	0	18	2002	0	0
4089344	3.72E+13	38	0	1	1	0	1	0	0	0	1	0	0	0	1	3	3	3	25081	8411	0	7	2002	1	1
4089813	3.72E+13	83	0	1	1	0	2	0	0	0	0	0	0	1	0	3	3	3	25081	8088	0	3	2002	1	1
4090352	3.72E+13	48	0	1	4	0	2	0	0	0	0	0	0	0	0	3	3	3	25070	4542	0	13	2002	1	1
4091302	3.72E+13	29	1	1	4	0	1	0	0	0	1	0	0	0	0	3	3	3	25082	8622	0	9	2002	1	1
4094700	3.72E+13	77	0	1	1	0	3	0	0	0	1	0	0	1	0	3	3	3	25070	8415	0	19	2002	1	1
4096563	3.72E+13	55	1	1	2	0	1	0	0	0	1	0	0	1	0	3	3	3	25081	843	0	17	2002	1	1
4097241	3.72E+13	68	0	1	1	0	3	1	1	0	0	0	0	0	1	3	3	3	25073	8415	0	14	2002	1	1
4097573	3.72E+13	65	0	2	1	0	3	1	0	0	0	0	1	0	0	3	3	3	25060	8622	0	4	2002	1	1
4097608	3.72E+13	66	1	2	1	0	2	1	0	0	0	0	0	0	1	3	3	3	25080	3995	0	4	2002	1	1
4099177	3.72E+13	82	0	1	1	0	2	1	0	0	0	0	0	1	0	3	3	3	25080	3929	NA	18	2002	1	1
4099222	3.72E+13	47	0	2	2	0	3	1	0	0	0	0	0	0	0	3	3	3	25080	8622	0	13	2002	1	1
4099852	3.72E+13	93	1	2	1	0	3	0	0	0	0	0	0	0	0	3	3	3	25060	8622	0	2	2002	1	1
4099913	3.72E+13	47	0	2	1	1	2	0	0	0	0	0	0	1	1	3	3	3	25080	8628	0	2	2002	1	1
4101267	3.72E+13	69	1	1	1	0	2	1	0	0	0	0	0	1	0	3	3	3	25080	7768	0	3	2002	1	1
4101622	3.72E+13	68	0	1	1	1	1	0	0	0	1	0	0	0	0	3	3	3	25080	8628	0	2	2002	1	1
4102030	3.72E+13	47	0	2	1	0	2	0	0	0	0	0	0	1	1	3	3	3	25080	7798	0	2	2002	1	1
4102223	3.72E+13	68	0	1	1	1	2	0	0	0	0	0	0	0	0	3	3	3	25060	7768	0	6	2002	1	1
4102390	3.72E+13	35	1	1	1	0	2	0	0	0	0	0	0	0	0	3	3	3	25080	8622	0	6	2002	1	1
4103974	3.72E+13	76	0	1	1	0	1	0	0	0	1	0	0	0	0	3	3	3	25080		0	2	2002	1	1
4104451	3.72E+13	74	1	1	1	0	2	0	0	0	0	0	0	1	1	3	3	3	25070	8417	0	7	2002	1	1
4104530	3.72E+13	41	0	1	1	0	1	0	0	0	0	0	0	0	1	3	3	3	25080	9921	0	4	2002	1	1
4106456	3.72E+13	45	0	1	2	0	1	0	1	0	1	0	0	0	0	3	3	3	25080	3893	0	3	2002	1	1
4106929	3.72E+13	41	1	2	1	0	1	0	0	0	1	0	0	1	0	3	3	3	25061	8622	0	5	2002	1	1
4107315	3.72E+13	59	1	1	2	1	2	1	0	0	0	0	0	0	0	3	3	3	25080	8411	0	13	2002	1	1
4107361	3.72E+13	53	0	2	2	0	1	0	0	0	0	0	0	0	0	3	3	3	25080	8412	0	9	2002	1	1
4108666	3.72E+13	58	0	1	1	1	2	0	0	0	0	0	0	1	1	3	3	3	25060	8622	NA	14	2002	1	1
4109381	3.72E+13	66	1	5	1	0	1	0	0	0	0	0	0	0	0	3	3	3	25080	8088	0	3	2002	1	1
4109760	3.72E+13	46	0	1	3	0	1	0	0	0	1	0	0	0	0	3	3	3	25060	7768	0	4	2002	1	1
4110276	3.72E+13	72	1	1	1	0	1	0	0	0	1	0	0	0	0	3	2	3	25080	8411	0	4	2002	1	0
4113719	3.72E+13	54	0	1	3	0	2	0	0	0	0	0	0	0	0	3	2	3	25081	7798	0	7	2002	1	0
4114508	3.72E+13	54	0	1	3	0	2	0	0	0	1	0	0	0	0	3	2	3	25081	7768	0	3	2002	1	0
4114734	3.72E+13	48	1	1	3	1	1	0	0	0	0	0	0	0	0	3	2	3	25080	8628	0	1	2002	1	0
4114958	3.72E+13	62	1	2	1	0	1	0	0	0	0	0	0	0	0	3	2	3	25080	8622	0	6	2002	1	0
4116859	3.72E+13	57	1	2	3	0	1	0	0	0	0	0	0	0	0	3	2	3	25080	8622	0	8	2002	1	0
4117662	3.72E+13	57	1	1	6	0	2	1	0	0	0	0	0	0	0	3	2	3	25060	8622	0	10	2002	1	0
4118365	3.72E+13	57	0	1	1	0	1	0	0	0	1	0	1	0	0	3	2	3	25080	8622	0	9	2002	1	0
4127530	3.72E+13	47	0	2	2	1	3	0	0	0	0	0	0	0	0	2	2	3	25082		0	6	2002	1	0
4133902	3.72E+13	54	1	1	3	0	1	0	0	0	1	0	0	0	0	3	2	3	25081	3893	0	4	2002	1	0
4134206	3.72E+13	48	0	1	1	0	2	0	0	0	1	0	0	0	0	3	2	3	25082	3893	0	3	2002	1	0
4137526	3.72E+13	77	1	1	1	0	1	0	0	0	1	0	0	0	0	3	2	3	25080		0	4	2002	1	0
4138340	3.72E+13	81	0	1	1	0	2	1	0	0	0	0	0	0	0	3	2	3	25072	3893	0	4	2002	1	0
4143167	3.72E+13	52	0	1	3	1	1	0	0	0	0	0	1	0	0	3	2	3	25080	8018	0	6	2002	1	0
4144079	3.72E+13	44	0	1	3	0	1	0	0	0	0	0	1	0	0	3	2	3	25080	8622	0	6	2002	1	0
4144765	3.72E+13	60	1	1	3	0	1	0	0	0	1	0	0	0	0	3	2	3	25080	8622	0	7	2002	1	0
4153166	3.72E+13	81	0	1	1	0	2	1	0	0	0	0	0	0	0	3	1	3	25081	8411	0	9	2002	0	0
4157605	3.72E+13	80	1	2	1	0	2	0	0	0	0	0	0	0	0	3	1	3	25060		0	6	2002	0	0
4157629	3.72E+13	47	0	2	1	0	1	0	0	0	0	0	0	1	0	3	1	3	25083	8622	0	3	2002	0	0
4163982	3.72E+13	55	1	1	3	1	1	0	0	0	1	0	0	0	0	2	1	3	25080		0	2	2002	0	0
4167694	3.72E+13	65	0	1	1	0	1	0	0	0	0	0	0	0	0	3	1	3	25080	843	0	8	2002	0	0
4170049	3.72E+13	46	1	2	2	0	1	0	0	0	1	0	0	0	0	3	1	3	25080		0	3	2002	0	0
4170323	3.72E+13	64	0	1	6	1	2	0	0	0	1	0	0	0	0	3	1	3	25080		0	2	2002	0	0
4170884	3.72E+13	61	1	1	6	0	1	0	1	0	1	0	0	1	0	3	1	3	25080	8628	0	3	2002	0	0
4172190	3.72E+13	38	0	2	6	0	1	0	0	0	0	0	0	0	0	3	1	3	25080	8604	0	8	2002	0	0
4192286	3.72E+13	55	0	1	6	0	2	1	0	0	1	0	1	0	0	3	2	3	25083	8622	0	2	2002	1	0
4209932	3.72E+13	64	1	1	1	0	2	0	0	0	0	1	0	0	0	3	1	3	25080	8622	0	4	2002	0	0
4210824	3.72E+13	60	1	1	1	0	1	0	0	0	1	0	0	0	0	3	1	3	25080	8622	0	10	2002	0	0
4210990	3.72E+13	62	1	1	1	0	2	0	0	0	0	0	0	0	0	3	1	3	25060	864	0	5	2002	0	0
4211321	3.72E+13	62	1	1	1	1	1	0	0	0	1	0	0	0	0	3	1	3	25060		0	9	2002	0	0
4211383	3.72E+13	80	0	1	1	0	2	0	0	0	1	0	0	0	0	3	1	3	25060		0	4	2002	0	0
4213177	3.72E+13	36	0	5	4	0	2	0	0	0	1	0	0	0	0	3	1	3	25082	8622	0	4	2002	0	0
4219091	3.72E+13	41	1	1	1	0	1	0	0	0	0	0	1	0	0	1	2	3	25080		0	2	2002	1	0
4219158	3.72E+13	49	0	1	3	0	2	0	0	0	1	0	1	0	0	1	2	3	25070		0	6	2002	1	0
4219789	3.72E+13	55	1	1	3	0	2	0	0	0	0	0	0	0	0	1	2	3	25082		0	10	2002	1	0
4220658	3.72E+13	70	0	1	1	0	3	1	0	0	0	0	0	0	0	1	2	3	25080	8622	NA	23	2002	1	0
4221501	3.72E+13	84	0	1	1	0	2	1	0	0	1	0	0	0	0	1	2	3	25080	8339	0	17	2002	1	0
4221956	3.72E+13	65	0	2	1	0	2	0	0	0	0	0	0	0	1	1	2	3	25080	843	0	6	2002	1	0
4222135	3.72E+13	71	1	1	1	1	2	1	0	0	1	0	0	0	0	1	2	3	25060		0	3	2002	1	0
4641323	4.22E+13	42	1	2	1	0	NA	NA	NA	NA	NA	NA	NA	NA	NA	2	3	1	25061		0	8	2002	1	1
4643219	4.22E+13	43	0	1	1	0	NA	NA	NA	NA	NA	NA	NA	NA	NA	2	3	1	25080	8411	0	64	2002	1	1
4643556	4.22E+13	70	0	1	1	0	NA	NA	NA	NA	NA	NA	NA	NA	NA	2	3	1	25081	8411	0	5	2002	1	1
4644354	4.22E+13	52	0	2	2	0	NA	NA	NA	NA	NA	NA	NA	NA	NA	2	3	1	25080	8622	0	7	2002	1	1
4644475	4.22E+13	42	1	3	3	1	NA	NA	NA	NA	NA	NA	NA	NA	NA	2	3	1	25080	8622	0	10	2002	1	1
4645193	4.22E+13	39	1	2	1	1	NA	NA	NA	NA	NA	NA	NA	NA	NA	2	3	1	25081	8412	0	5	2002	1	1
4645243	4.22E+13	42	1	3	3	0	NA	NA	NA	NA	NA	NA	NA	NA	NA	2	3	1	25080	8622	0	10	2002	1	1
4646656	4.22E+13	44	1	2	1	0	NA	NA	NA	NA	NA	NA	NA	NA	NA	2	3	1	25060		0	5	2002	1	1
4647637	4.22E+13	42	1	2	1	0	NA	NA	NA	NA	NA	NA	NA	NA	NA	2	3	1	25063		0	2	2002	1	1
4651156	4.22E+13	32	0	1	4	0	NA	NA	NA	NA	NA	NA	NA	NA	NA	2	1	1	25083	8604	0	2	2002	0	0
4661901	4.22E+13	69	1	1	1	0	NA	NA	NA	NA	NA	NA	NA	NA	NA	2	2	1	25080	7798	0	8	2002	1	0
4666371	4.22E+13	39	1	1	1	1	NA	NA	NA	NA	NA	NA	NA	NA	NA	1	3	1	25062	3893	0	12	2002	1	1
4667498	4.22E+13	37	1	1	1	1	NA	NA	NA	NA	NA	NA	NA	NA	NA	1	3	1	25080	8415	0	12	2002	1	1
4668620	4.22E+13	38	0	1	3	0	NA	NA	NA	NA	NA	NA	NA	NA	NA	1	3	1	25080	863	0	3	2002	1	1
4670731	4.22E+13	83	1	1	1	0	NA	NA	NA	NA	NA	NA	NA	NA	NA	1	3	1	25070	3950	0	6	2002	1	1
4670861	4.22E+13	45	0	1	NA	0	NA	NA	NA	NA	NA	NA	NA	NA	NA	1	3	1	25082	8622	0	6	2002	1	1
4671560	4.22E+13	59	0	1	2	0	NA	NA	NA	NA	NA	NA	NA	NA	NA	1	3	1	25080	8848	0	6	2002	1	1
4673143	4.22E+13	49	0	1	2	1	NA	NA	NA	NA	NA	NA	NA	NA	NA	1	3	1	25062	8622	0	11	2002	1	1
4673280	4.22E+13	75	1	1	1	0	NA	NA	NA	NA	NA	NA	NA	NA	NA	1	3	1	25070	3893	0	11	2002	1	1
4673643	4.22E+13	47	0	1	4	0	NA	NA	NA	NA	NA	NA	NA	NA	NA	1	3	1	25082	8622	0	15	2002	1	1
4674173	4.22E+13	67	1	1	1	0	NA	NA	NA	NA	NA	NA	NA	NA	NA	1	3	1	25070	3929	0	17	2002	1	1
4675085	4.22E+13	63	0	1	3	0	NA	NA	NA	NA	NA	NA	NA	NA	NA	1	3	1	25080		0	4	2002	1	1
4675204	4.22E+13	95	1	1	1	0	NA	NA	NA	NA	NA	NA	NA	NA	NA	1	3	1	25070		0	6	2002	1	1
4675542	4.22E+13	60	0	3	3	0	NA	NA	NA	NA	NA	NA	NA	NA	NA	1	3	1	25080		0	4	2002	1	1
4675651	4.22E+13	72	1	1	1	0	NA	NA	NA	NA	NA	NA	NA	NA	NA	1	3	1	25080	8192	0	7	2002	1	1
4676295	4.22E+13	71	1	1	1	0	NA	NA	NA	NA	NA	NA	NA	NA	NA	1	3	1	25070	3929	0	16	2002	1	1
4676943	4.22E+13	53	0	1	3	0	NA	NA	NA	NA	NA	NA	NA	NA	NA	1	3	1	25060	8622	0	7	2002	1	1
4677172	4.22E+13	61	0	1	1	0	NA	NA	NA	NA	NA	NA	NA	NA	NA	1	3	1	25080		0	5	2002	1	1
4678193	4.22E+13	62	0	1	3	0	NA	NA	NA	NA	NA	NA	NA	NA	NA	3	3	1	25080		0	5	2002	1	1
4685995	4.22E+13	51	0	1	1	0	NA	NA	NA	NA	NA	NA	NA	NA	NA	3	3	1	25081	7788	0	7	2002	1	1
4686412	4.22E+13	86	1	1	1	0	NA	NA	NA	NA	NA	NA	NA	NA	NA	3	3	1	25070	8842	0	9	2002	1	1
4687332	4.22E+13	68	0	1	1	0	NA	NA	NA	NA	NA	NA	NA	NA	NA	3	3	1	25060		0	6	2002	1	1
4693784	4.22E+13	37	0	1	1	0	NA	NA	NA	NA	NA	NA	NA	NA	NA	3	3	1	25082	8415	0	18	2002	1	1
4694410	4.22E+13	49	1	1	3	1	NA	NA	NA	NA	NA	NA	NA	NA	NA	3	3	1	25062	8412	0	10	2002	1	1
4694821	4.22E+13	47	0	1	4	0	NA	NA	NA	NA	NA	NA	NA	NA	NA	3	3	1	25080		0	2	2002	1	1
4697604	4.22E+13	59	0	1	3	0	NA	NA	NA	NA	NA	NA	NA	NA	NA	3	3	1	25060		0	6	2002	1	1
4698299	4.22E+13	57	0	1	3	0	NA	NA	NA	NA	NA	NA	NA	NA	NA	3	3	1	25060	8622	0	11	2002	1	1
4698635	4.22E+13	70	1	1	1	0	NA	NA	NA	NA	NA	NA	NA	NA	NA	3	3	1	25060		0	15	2002	1	1
4703501	4.22E+13	55	1	1	1	0	NA	NA	NA	NA	NA	NA	NA	NA	NA	3	3	1	25080	8622	0	13	2002	1	1
4707306	4.22E+13	66	0	1	1	1	NA	NA	NA	NA	NA	NA	NA	NA	NA	3	3	1	25080	8627	0	6	2002	1	1
4708066	4.22E+13	66	0	1	1	0	NA	NA	NA	NA	NA	NA	NA	NA	NA	3	3	1	25080		0	4	2002	1	1
4714388	4.22E+13	63	1	1	3	0	NA	NA	NA	NA	NA	NA	NA	NA	NA	3	1	1	25080	8622	0	7	2002	0	0
4715306	4.22E+13	54	0	1	1	1	NA	NA	NA	NA	NA	NA	NA	NA	NA	3	1	1	25062	8622	0	9	2002	0	0
4719315	4.22E+13	34	0	1	1	1	NA	NA	NA	NA	NA	NA	NA	NA	NA	3	1	1	25080	8622	0	28	2002	0	0
4719361	4.22E+13	60	1	1	2	0	NA	NA	NA	NA	NA	NA	NA	NA	NA	3	1	1	25080	8018	0	10	2002	0	0
4723099	4.22E+13	71	0	1	3	0	NA	NA	NA	NA	NA	NA	NA	NA	NA	3	1	1	25082	8604	0	6	2002	0	0
4726467	4.22E+13	59	1	1	2	0	NA	NA	NA	NA	NA	NA	NA	NA	NA	2	2	1	25082		0	6	2002	1	0
4732127	4.22E+13	64	0	2	1	1	NA	NA	NA	NA	NA	NA	NA	NA	NA	3	2	1	25081	8622	0	10	2002	1	0
4733855	4.22E+13	51	1	2	2	0	NA	NA	NA	NA	NA	NA	NA	NA	NA	3	2	1	25082	8604	0	3	2002	1	0
4734031	4.22E+13	45	0	2	2	0	NA	NA	NA	NA	NA	NA	NA	NA	NA	3	2	1	25080	8604	0	8	2002	1	0
4743795	4.22E+13	72	0	1	3	0	NA	NA	NA	NA	NA	NA	NA	NA	NA	2	2	1	25082	8627	0	5	2002	1	0
4744748	4.22E+13	61	0	1	3	1	NA	NA	NA	NA	NA	NA	NA	NA	NA	2	2	1	25080	8627	0	4	2002	1	0
4746724	4.22E+13	81	0	1	1	0	NA	NA	NA	NA	NA	NA	NA	NA	NA	2	2	1	25070	8411	0	6	2002	1	0
4747750	4.22E+13	73	0	1	1	1	NA	NA	NA	NA	NA	NA	NA	NA	NA	1	2	1	25082	9917	0	2	2002	1	0
4754304	4.22E+13	50	0	1	1	0	NA	NA	NA	NA	NA	NA	NA	NA	NA	2	1	1	25082		0	2	2002	0	0
4754392	4.22E+13	57	0	1	1	0	NA	NA	NA	NA	NA	NA	NA	NA	NA	2	1	1	25081	4525	0	6	2002	0	0
4754675	4.22E+13	58	1	1	2	0	NA	NA	NA	NA	NA	NA	NA	NA	NA	2	1	1	25081	8604	0	13	2002	0	0
4755085	4.22E+13	52	1	1	3	0	NA	NA	NA	NA	NA	NA	NA	NA	NA	2	1	1	25081	8628	0	5	2002	0	0
4758923	4.22E+13	34	0	1	2	0	NA	NA	NA	NA	NA	NA	NA	NA	NA	3	1	1	25011		0	3	2002	0	0
4763755	4.22E+13	42	0	1	3	0	NA	NA	NA	NA	NA	NA	NA	NA	NA	2	3	1	25080	7768	0	6	2002	1	1
4770144	4.22E+13	62	0	1	3	0	NA	NA	NA	NA	NA	NA	NA	NA	NA	2	3	1	25072	3950	0	12	2002	1	1
4772695	4.22E+13	66	0	2	1	0	NA	NA	NA	NA	NA	NA	NA	NA	NA	2	3	1	25070	8622	0	10	2002	1	1
4773605	4.22E+13	47	0	1	3	0	NA	NA	NA	NA	NA	NA	NA	NA	NA	2	3	1	25083		0	5	2002	1	1
4774555	4.22E+13	57	1	1	3	0	NA	NA	NA	NA	NA	NA	NA	NA	NA	2	3	1	25061		0	5	2002	1	1
4775164	4.22E+13	68	1	1	1	0	NA	NA	NA	NA	NA	NA	NA	NA	NA	2	3	1	25060	8622	0	4	2002	1	1
4776503	4.22E+13	57	1	1	3	0	NA	NA	NA	NA	NA	NA	NA	NA	NA	2	3	1	25081	8411	0	5	2002	1	1
4777076	4.22E+13	50	0	1	3	0	NA	NA	NA	NA	NA	NA	NA	NA	NA	1	2	1	25073		0	4	2002	1	0
4777554	4.22E+13	88	1	1	1	0	NA	NA	NA	NA	NA	NA	NA	NA	NA	1	2	1	25080	8627	0	3	2002	1	0
4779407	4.22E+13	52	0	1	3	0	NA	NA	NA	NA	NA	NA	NA	NA	NA	1	2	1	25080	8622	0	6	2002	1	0
4780230	4.22E+13	82	0	1	1	0	NA	NA	NA	NA	NA	NA	NA	NA	NA	1	2	1	25080	8842	1	22	2002	1	0
4780285	4.22E+13	68	1	1	1	0	NA	NA	NA	NA	NA	NA	NA	NA	NA	1	2	1	25080		0	3	2002	1	0
4780308	4.22E+13	62	0	1	3	0	NA	NA	NA	NA	NA	NA	NA	NA	NA	1	2	1	25081	8622	0	1	2002	1	0
4780699	4.22E+13	27	1	1	3	0	NA	NA	NA	NA	NA	NA	NA	NA	NA	1	2	1	25061	3893	0	6	2002	1	0
4781078	4.22E+13	39	0	1	3	0	NA	NA	NA	NA	NA	NA	NA	NA	NA	1	2	1	25013	4513	0	8	2002	1	0
4781829	4.22E+13	73	0	1	1	0	NA	NA	NA	NA	NA	NA	NA	NA	NA	1	2	1	25080	8622	0	8	2002	1	0
4782899	4.22E+13	55	0	1	3	0	NA	NA	NA	NA	NA	NA	NA	NA	NA	1	2	1	25080	8622	0	12	2002	1	0
4804859	4.22E+13	85	0	1	1	0	NA	NA	NA	NA	NA	NA	NA	NA	NA	3	2	1	25070	3929	0	18	2002	1	0
4817360	4.22E+13	57	0	1	1	1	NA	NA	NA	NA	NA	NA	NA	NA	NA	1	2	1	25060	8415	0	10	2002	1	0
4817588	4.22E+13	53	0	1	2	0	NA	NA	NA	NA	NA	NA	NA	NA	NA	1	2	1	25062	8622	0	5	2002	1	0
4819883	4.22E+13	75	0	2	1	0	NA	NA	NA	NA	NA	NA	NA	NA	NA	1	2	1	25083	8622	0	7	2002	1	0
4825460	4.22E+13	52	1	1	1	1	NA	NA	NA	NA	NA	NA	NA	NA	NA	1	3	1	25080	8604	0	10	2002	1	1
4832696	4.22E+13	37	0	1	2	0	NA	NA	NA	NA	NA	NA	NA	NA	NA	1	3	1	25062	8622	0	9	2002	1	1
4834602	4.22E+13	64	1	1	3	1	NA	NA	NA	NA	NA	NA	NA	NA	NA	3	2	1	25062		0	4	2002	1	0
4835882	4.22E+13	33	0	3	3	0	NA	NA	NA	NA	NA	NA	NA	NA	NA	3	2	1	25081	8622	0	5	2002	1	0
4836513	4.22E+13	62	1	1	3	0	NA	NA	NA	NA	NA	NA	NA	NA	NA	3	2	1	25060		0	3	2002	1	0
4837086	4.22E+13	55	1	1	3	0	NA	NA	NA	NA	NA	NA	NA	NA	NA	3	2	1	25082	7788	0	7	2002	1	0
4838078	4.22E+13	76	1	1	1	0	NA	NA	NA	NA	NA	NA	NA	NA	NA	3	2	1	25080		0	9	2002	1	0
4841127	4.22E+13	66	1	1	1	0	NA	NA	NA	NA	NA	NA	NA	NA	NA	3	2	1	25070		0	6	2002	1	0
4841769	4.22E+13	35	0	1	3	0	NA	NA	NA	NA	NA	NA	NA	NA	NA	3	2	1	25061	8604	0	3	2002	1	0
4844434	4.22E+13	84	1	1	1	0	NA	NA	NA	NA	NA	NA	NA	NA	NA	3	2	1	25060	8417	0	5	2002	1	0
4848356	4.22E+13	79	0	1	1	0	NA	NA	NA	NA	NA	NA	NA	NA	NA	3	2	1	25080	8628	0	3	2002	1	0
4855653	4.22E+13	76	0	1	1	1	NA	NA	NA	NA	NA	NA	NA	NA	NA	3	1	1	25070	8622	0	15	2002	0	0
4855670	4.22E+13	69	1	1	1	0	NA	NA	NA	NA	NA	NA	NA	NA	NA	3	1	1	25080	8622	0	15	2002	0	0
4860800	4.22E+13	45	1	1	3	0	NA	NA	NA	NA	NA	NA	NA	NA	NA	3	1	1	25081	7789	0	8	2002	0	0
4860819	4.22E+13	57	0	1	1	0	NA	NA	NA	NA	NA	NA	NA	NA	NA	3	1	1	25080	8622	0	7	2002	0	0
4861687	4.22E+13	74	0	1	1	0	NA	NA	NA	NA	NA	NA	NA	NA	NA	1	3	1	25071	5732	0	14	2002	1	1
4863366	4.22E+13	60	1	1	3	1	NA	NA	NA	NA	NA	NA	NA	NA	NA	1	3	1	25061	8622	0	5	2002	1	1
4864316	4.22E+13	37	0	2	1	0	NA	NA	NA	NA	NA	NA	NA	NA	NA	1	3	1	25082	8604	0	7	2002	1	1
4866254	4.22E+13	52	0	1	3	0	NA	NA	NA	NA	NA	NA	NA	NA	NA	1	3	1	25082	4513	0	6	2002	1	1
4866649	4.22E+13	84	1	1	1	0	NA	NA	NA	NA	NA	NA	NA	NA	NA	1	3	1	25083	8622	0	4	2002	1	1
4867141	4.22E+13	52	0	1	3	0	NA	NA	NA	NA	NA	NA	NA	NA	NA	1	3	1	25081		0	3	2002	1	1
4867562	4.22E+13	74	0	1	1	0	NA	NA	NA	NA	NA	NA	NA	NA	NA	1	3	1	25062	8622	0	6	2002	1	1
4869231	4.22E+13	37	0	2	1	0	NA	NA	NA	NA	NA	NA	NA	NA	NA	1	3	1	25063	3893	0	10	2002	1	1
4871506	4.22E+13	32	1	1	2	0	NA	NA	NA	NA	NA	NA	NA	NA	NA	1	2	1	25080		0	4	2002	1	0
4872230	4.22E+13	49	1	1	3	0	NA	NA	NA	NA	NA	NA	NA	NA	NA	1	2	1	25062	8622	0	6	2002	1	0
4872972	4.22E+13	77	0	1	3	0	NA	NA	NA	NA	NA	NA	NA	NA	NA	2	2	1	25070	8622	0	3	2002	1	0
4876646	4.22E+13	67	1	1	1	0	NA	NA	NA	NA	NA	NA	NA	NA	NA	2	2	1	25071	8628	0	6	2002	1	0
4882021	4.22E+13	62	0	1	2	0	NA	NA	NA	NA	NA	NA	NA	NA	NA	3	3	1	25083		0	3	2002	1	1
4882317	4.22E+13	50	0	1	1	0	NA	NA	NA	NA	NA	NA	NA	NA	NA	3	3	1	25080	8628	0	3	2002	1	1
4882556	4.22E+13	47	0	1	3	0	NA	NA	NA	NA	NA	NA	NA	NA	NA	3	3	1	25060	8894	0	2	2002	1	1
4883201	4.22E+13	46	0	2	1	0	NA	NA	NA	NA	NA	NA	NA	NA	NA	3	3	1	25080	8622	0	3	2002	1	1
4886265	4.22E+13	56	1	1	3	0	NA	NA	NA	NA	NA	NA	NA	NA	NA	3	3	1	25060	8622	0	18	2002	1	1
4887056	4.22E+13	60	0	1	1	0	NA	NA	NA	NA	NA	NA	NA	NA	NA	3	3	1	25062		0	5	2002	1	1
4887111	4.22E+13	74	0	1	1	0	NA	NA	NA	NA	NA	NA	NA	NA	NA	3	3	1	25070		0	6	2002	1	1
4888137	4.22E+13	46	0	2	1	1	NA	NA	NA	NA	NA	NA	NA	NA	NA	3	3	1	25080	8411	0	13	2002	1	1
4890089	4.22E+13	48	0	2	2	0	NA	NA	NA	NA	NA	NA	NA	NA	NA	3	3	1	25060	8385	0	7	2002	1	1
4890136	4.22E+13	50	0	1	1	0	NA	NA	NA	NA	NA	NA	NA	NA	NA	3	3	1	25061	8622	0	9	2002	1	1
4890868	4.22E+13	71	0	1	1	0	NA	NA	NA	NA	NA	NA	NA	NA	NA	3	3	1	25080		0	3	2002	1	1
4890896	4.22E+13	89	1	2	1	1	NA	NA	NA	NA	NA	NA	NA	NA	NA	3	3	1	25080		0	3	2002	1	1
4890898	4.22E+13	72	0	1	1	1	NA	NA	NA	NA	NA	NA	NA	NA	NA	3	3	1	25060	3950	0	5	2002	1	1
4891673	4.22E+13	82	1	2	1	0	NA	NA	NA	NA	NA	NA	NA	NA	NA	3	3	1	25080	8622	0	17	2002	1	1
4892144	4.22E+13	68	0	1	1	0	NA	NA	NA	NA	NA	NA	NA	NA	NA	3	3	1	25060	8385	0	6	2002	1	1
4892318	4.22E+13	67	0	1	1	0	NA	NA	NA	NA	NA	NA	NA	NA	NA	3	3	1	25060	7768	0	7	2002	1	1
4892537	4.22E+13	57	0	1	1	1	NA	NA	NA	NA	NA	NA	NA	NA	NA	3	3	1	25062	8385	0	6	2002	1	1
4893353	4.22E+13	52	0	2	1	0	NA	NA	NA	NA	NA	NA	NA	NA	NA	3	3	1	25080	8622	0	10	2002	1	1
4893547	4.22E+13	74	0	1	1	0	NA	NA	NA	NA	NA	NA	NA	NA	NA	3	3	1	25082	7768	0	7	2002	1	1
4894706	4.22E+13	70	0	1	1	0	NA	NA	NA	NA	NA	NA	NA	NA	NA	3	3	1	25060	8622	0	15	2002	1	1
4895966	4.22E+13	47	0	2	1	0	NA	NA	NA	NA	NA	NA	NA	NA	NA	3	3	1	25080	8412	0	10	2002	1	1
4896412	4.22E+13	69	1	1	1	0	NA	NA	NA	NA	NA	NA	NA	NA	NA	3	3	1	25060	3929	0	12	2002	1	1
4897476	4.22E+13	28	1	2	2	0	NA	NA	NA	NA	NA	NA	NA	NA	NA	3	3	1	25011	8774	0	3	2002	1	1
4897517	4.22E+13	37	1	2	3	0	NA	NA	NA	NA	NA	NA	NA	NA	NA	3	3	1	25060		0	7	2002	1	1
4898023	4.22E+13	31	0	1	1	0	NA	NA	NA	NA	NA	NA	NA	NA	NA	3	3	1	25063	8622	0	2	2002	1	1
4898615	4.22E+13	75	0	1	1	0	NA	NA	NA	NA	NA	NA	NA	NA	NA	3	3	1	25062	8622	0	2	2002	1	1
4898910	4.22E+13	46	1	1	3	0	NA	NA	NA	NA	NA	NA	NA	NA	NA	3	3	1	25060	8622	0	4	2002	1	1
4899037	4.22E+13	54	1	1	3	0	NA	NA	NA	NA	NA	NA	NA	NA	NA	3	2	1	25060	8622	0	10	2002	1	0
4899280	4.22E+13	52	0	1	1	0	NA	NA	NA	NA	NA	NA	NA	NA	NA	3	2	1	25073	8415	0	12	2002	1	0
4902426	4.22E+13	81	0	1	1	0	NA	NA	NA	NA	NA	NA	NA	NA	NA	3	2	1	25080	7788	0	7	2002	1	0
4904061	4.22E+13	52	0	1	3	0	NA	NA	NA	NA	NA	NA	NA	NA	NA	3	2	1	25063	8604	0	5	2002	1	0
4904964	4.22E+13	77	1	1	1	1	NA	NA	NA	NA	NA	NA	NA	NA	NA	3	2	1	25082	8604	0	9	2002	1	0
4906514	4.22E+13	50	0	1	3	1	NA	NA	NA	NA	NA	NA	NA	NA	NA	3	2	1	25061	8622	0	4	2002	1	0
4906932	4.22E+13	56	1	1	3	0	NA	NA	NA	NA	NA	NA	NA	NA	NA	3	2	1	25080		0	3	2002	1	0
4908425	4.22E+13	58	0	1	3	1	NA	NA	NA	NA	NA	NA	NA	NA	NA	3	2	1	25080	8622	0	6	2002	1	0
4909862	4.22E+13	78	1	1	1	0	NA	NA	NA	NA	NA	NA	NA	NA	NA	3	2	1	25082	8622	0	15	2002	1	0
4911895	4.22E+13	56	1	1	1	0	NA	NA	NA	NA	NA	NA	NA	NA	NA	3	2	1	25072	8412	0	38	2002	1	0
4913096	4.22E+13	52	1	1	1	0	NA	NA	NA	NA	NA	NA	NA	NA	NA	3	2	1	25062		0	5	2002	1	0
4915073	4.22E+13	62	0	1	1	0	NA	NA	NA	NA	NA	NA	NA	NA	NA	3	2	1	25060		0	3	2002	1	0
4916896	4.22E+13	57	0	1	3	0	NA	NA	NA	NA	NA	NA	NA	NA	NA	3	3	1	25082	8622	0	4	2002	1	1
4917825	4.22E+13	36	0	1	3	0	NA	NA	NA	NA	NA	NA	NA	NA	NA	3	3	1	25080	8622	0	6	2002	1	1
4919908	4.22E+13	74	0	1	1	0	NA	NA	NA	NA	NA	NA	NA	NA	NA	3	3	1	25061	8622	0	7	2002	1	1
4919922	4.22E+13	73	0	1	1	0	NA	NA	NA	NA	NA	NA	NA	NA	NA	3	3	1	25071	8412	0	10	2002	1	1
4920188	4.22E+13	59	1	1	2	0	NA	NA	NA	NA	NA	NA	NA	NA	NA	3	3	1	25080	8622	0	8	2002	1	1
4924960	4.22E+13	74	0	1	1	0	NA	NA	NA	NA	NA	NA	NA	NA	NA	3	3	1	25060		0	6	2002	1	1
4924987	4.22E+13	52	0	1	3	0	NA	NA	NA	NA	NA	NA	NA	NA	NA	3	3	1	25070	8604	0	3	2002	1	1
4925668	4.22E+13	50	0	1	3	0	NA	NA	NA	NA	NA	NA	NA	NA	NA	3	3	1	25061	8628	0	6	2002	1	1
4925850	4.22E+13	63	0	1	3	1	NA	NA	NA	NA	NA	NA	NA	NA	NA	3	3	1	25060	8622	0	5	2002	1	1
4926474	4.22E+13	70	1	1	1	0	NA	NA	NA	NA	NA	NA	NA	NA	NA	3	3	1	25081		0	2	2002	1	1
4927513	4.22E+13	62	0	1	3	0	NA	NA	NA	NA	NA	NA	NA	NA	NA	3	3	1	25060	8622	0	8	2002	1	1
4928864	4.22E+13	72	0	1	1	0	NA	NA	NA	NA	NA	NA	NA	NA	NA	3	3	1	25061		0	4	2002	1	1
4931004	4.22E+13	44	1	1	3	0	NA	NA	NA	NA	NA	NA	NA	NA	NA	3	3	1	25071	8622	0	5	2002	1	1
4931245	4.22E+13	85	0	1	1	0	NA	NA	NA	NA	NA	NA	NA	NA	NA	3	3	1	25082	9907	0	8	2002	1	1
4932483	4.22E+13	77	0	1	1	0	NA	NA	NA	NA	NA	NA	NA	NA	NA	3	3	1	25071		0	4	2002	1	1
4933572	4.22E+13	72	1	1	3	0	NA	NA	NA	NA	NA	NA	NA	NA	NA	3	3	1	25082	8411	0	3	2002	1	1
4933885	4.22E+13	45	0	1	3	0	NA	NA	NA	NA	NA	NA	NA	NA	NA	3	3	1	25062	8622	0	10	2002	1	1
4933886	4.22E+13	58	1	1	3	0	NA	NA	NA	NA	NA	NA	NA	NA	NA	3	3	1	25063	8622	0	21	2002	1	1
4935097	4.22E+13	77	0	1	1	0	NA	NA	NA	NA	NA	NA	NA	NA	NA	3	3	1	25080		0	3	2002	1	1
4935284	4.22E+13	55	1	1	3	0	NA	NA	NA	NA	NA	NA	NA	NA	NA	3	3	1	25081	8894	0	4	2002	1	1
4936371	4.22E+13	74	0	1	1	0	NA	NA	NA	NA	NA	NA	NA	NA	NA	3	3	1	25073	8622	0	15	2002	1	1
4937950	4.22E+13	36	0	1	2	0	NA	NA	NA	NA	NA	NA	NA	NA	NA	3	3	1	25081	8412	0	7	2002	1	1
4938037	4.22E+13	41	0	1	3	0	NA	NA	NA	NA	NA	NA	NA	NA	NA	3	3	1	25060	9214	0	3	2002	1	1
4940708	4.22E+13	62	0	1	1	0	NA	NA	NA	NA	NA	NA	NA	NA	NA	3	3	1	25080	8411	0	7	2002	1	1
4942216	4.42E+13	39	0	1	1	0	1	0	0	0	1	0	0	0	0	1	3	1	25060		0	5	2002	1	1
4942679	4.42E+13	53	0	1	3	1	1	0	0	0	0	0	0	0	0	1	3	1	25060	8622	0	4	2002	1	1
4943355	4.42E+13	59	0	1	1	0	2	0	0	0	0	0	0	0	1	1	3	1	25061	8622	0	16	2002	1	1
4944372	4.42E+13	82	0	1	1	1	2	0	0	0	0	0	0	0	1	1	3	1	25080		0	3	2002	1	1
4945308	4.42E+13	49	0	1	3	1	1	0	0	0	0	0	0	0	0	1	3	1	25072		0	4	2002	1	1
4947800	4.42E+13	61	0	1	1	0	2	1	0	0	1	0	0	0	0	1	3	1	25071	8872	0	7	2002	1	1
4947808	4.42E+13	46	0	1	3	0	2	0	1	0	0	0	0	0	0	1	3	1	25082	8622	0	7	2002	1	1
4948432	4.52E+13	37	1	1	3	0	2	0	0	0	0	0	0	0	0	2	2	3	25063	8622	0	20	2002	1	0
4953543	4.52E+13	54	1	1	2	0	1	0	0	0	1	0	0	0	0	2	2	3	25080	8628	0	4	2002	1	0
4954352	4.52E+13	66	0	1	1	0	1	0	0	0	1	0	0	0	0	2	2	3	25080	8622	0	4	2002	1	0
4955307	4.52E+13	82	1	2	1	0	3	1	0	0	0	0	0	1	0	2	2	3	25070	8415	0	27	2002	1	0
4957766	4.52E+13	68	1	1	1	0	2	0	0	0	0	0	0	0	0	2	3	3	25060	8891	0	10	2002	1	1
4962029	4.52E+13	84	0	2	1	0	2	0	0	0	0	0	0	0	0	2	3	3	25080	7788	0	4	2002	1	1
4969221	4.52E+13	76	1	1	1	0	2	0	0	0	0	0	1	0	0	2	3	3	25080	7768	0	7	2002	1	1
4976938	4.52E+13	44	1	2	3	0	1	0	0	0	1	0	1	0	0	3	1	3	25062	7788	0	5	2002	0	0
4982708	4.52E+13	60	1	1	1	0	2	1	0	0	0	0	0	0	0	3	1	3	25082	8411	0	12	2002	0	0
4982787	4.52E+13	71	1	1	1	0	2	0	0	0	1	0	0	0	0	3	1	3	25080	8622	0	7	2002	0	0
4983041	4.52E+13	46	1	1	3	0	2	0	0	0	1	0	0	1	0	3	1	3	25081	8604	0	16	2002	0	0
4983763	4.52E+13	47	1	2	1	1	1	0	0	0	1	0	0	0	0	3	1	3	25081	8604	0	11	2002	0	0
4984023	4.52E+13	59	1	1	1	0	1	0	0	0	1	0	0	0	0	3	1	3	25081	8622	0	3	2002	0	0
4984627	4.52E+13	40	1	1	2	1	2	0	0	0	1	0	0	1	0	3	1	3	25081	8415	0	19	2002	0	0
4986068	4.52E+13	39	0	2	3	1	1	0	0	0	0	0	0	0	0	2	2	3	25081	8622	0	4	2002	1	0
4988240	4.52E+13	71	0	1	1	0	2	0	0	0	1	0	0	0	0	2	2	3	25080	7788	0	11	2002	1	0
4989945	4.52E+13	56	0	1	3	0	3	0	0	0	0	0	0	1	0	2	2	3	25080	8622	0	11	2002	1	0
4993134	4.52E+13	69	1	1	1	1	1	0	0	0	1	0	0	1	0	2	1	3	25080		0	1	2002	0	0
4993722	4.52E+13	78	0	1	1	1	2	0	0	0	0	0	0	0	0	2	1	3	25070		0	4	2002	0	0
4993758	4.52E+13	78	0	1	1	0	2	0	0	0	0	0	0	0	0	2	1	3	25070		0	22	2002	0	0
4994849	4.52E+13	40	0	1	4	0	1	0	0	0	1	0	0	0	0	1	1	3	25080	8604	0	5	2002	0	0
4995766	4.52E+13	76	0	2	1	1	2	0	0	0	0	0	0	1	0	3	3	3	25070	8415	0	12	2002	1	1
4996276	4.52E+13	87	0	1	1	0	2	1	0	0	0	0	0	0	0	3	3	3	25060	8411	0	9	2002	1	1
4996666	4.52E+13	74	0	2	1	0	1	0	0	0	1	0	0	0	0	3	3	3	25060	8848	0	10	2002	1	1
5006282	4.52E+13	56	1	1	6	0	1	0	0	0	0	0	0	1	0	3	3	3	25060	8628	0	7	2002	1	1
5007048	4.52E+13	43	0	2	6	0	1	0	0	0	1	0	0	1	0	3	3	3	25070	8411	0	11	2002	1	1
5009319	4.52E+13	46	1	1	2	0	1	0	0	0	1	0	0	0	0	3	3	3	25080	8894	0	7	2002	1	1
5014820	4.52E+13	57	1	1	6	0	1	0	0	0	1	0	0	1	0	3	3	3	25060	8622	0	2	2002	1	1
5014995	4.52E+13	83	1	1	1	0	2	0	0	0	0	0	0	0	1	3	3	3	25081	3995	0	5	2002	1	1
5018561	4.52E+13	63	0	1	1	0	1	0	0	0	1	0	0	0	0	3	1	3	25080		0	3	2002	0	0
5022935	4.52E+13	32	0	1	1	0	1	0	0	0	1	0	0	0	0	3	1	3	25060	8415	0	15	2002	0	0
5024026	4.52E+13	81	1	1	1	1	3	1	0	0	0	0	0	0	0	3	1	3	25070	3950	0	23	2002	0	0
5025309	4.52E+13	44	0	1	3	0	1	0	0	0	1	0	0	1	0	1	2	3	25083	8622	0	7	2002	1	0
5025427	4.52E+13	66	0	1	1	0	2	1	0	0	1	0	0	0	0	1	2	3	25081	8622	0	3	2002	1	0
5025429	4.52E+13	64	0	1	1	0	2	0	0	0	1	0	0	1	0	1	2	3	25080	8622	0	7	2002	1	0
5025960	4.52E+13	74	1	1	1	0	2	1	0	0	1	0	0	0	0	1	2	3	25080	8622	0	5	2002	1	0
5026244	4.52E+13	66	0	1	1	0	2	0	0	0	1	0	0	0	0	1	2	3	25083	8622	0	12	2002	1	0
5026508	4.52E+13	70	1	1	1	0	2	0	0	0	1	0	0	0	0	1	2	3	25062	8622	0	11	2002	1	0
5026532	4.52E+13	45	0	1	3	0	1	0	0	0	1	0	1	0	0	1	2	3	25080	8622	0	5	2002	1	0
5026678	4.52E+13	48	0	1	3	0	2	1	0	0	0	0	0	0	1	1	2	3	25080	8622	0	11	2002	1	0
5026712	4.52E+13	59	1	1	1	0	2	0	0	0	1	0	1	0	0	1	2	3	25080	8088	0	9	2002	1	0
5026853	4.52E+13	45	1	1	4	0	1	0	0	0	0	0	1	0	0	1	2	3	25080	8622	0	4	2002	1	0
5026947	4.52E+13	74	1	1	1	0	2	1	0	0	0	0	0	0	0	1	2	3	25070	8411	0	18	2002	1	0
5027126	4.52E+13	84	1	1	1	0	2	0	1	0	1	0	0	0	0	1	2	3	25080		0	3	2002	1	0
5027426	4.52E+13	87	0	1	1	0	2	0	0	0	1	0	0	1	0	1	2	3	25080	8622	0	11	2002	1	0
5027518	4.52E+13	45	0	2	4	1	1	0	0	0	1	0	0	0	0	1	2	3	25062	8622	0	18	2002	1	0
5027599	4.52E+13	74	1	1	1	0	2	1	1	0	1	0	0	0	0	1	2	3	25080	8622	0	4	2002	1	0
5027609	4.52E+13	58	0	1	3	0	1	0	0	0	0	0	0	0	0	1	2	3	25080	8622	0	17	2002	1	0
5028116	4.52E+13	84	1	1	1	0	2	0	0	0	1	0	0	0	0	1	2	3	25081	8622	0	5	2002	1	0
5028175	4.52E+13	53	0	1	2	1	1	0	0	0	1	0	0	0	0	1	2	3	25060	8622	0	3	2002	1	0
5029103	4.52E+13	49	0	2	3	0	2	0	1	0	1	0	0	0	0	3	1	3	25080		0	5	2002	0	0
5031870	4.52E+13	66	0	1	1	0	1	0	0	0	0	0	0	0	0	3	1	3	25080	7768	0	7	2002	0	0
5034500	4.52E+13	88	0	1	1	0	2	0	0	0	0	0	0	0	0	3	2	3	25081	8622	0	7	2002	1	0
5034613	4.52E+13	56	0	2	1	1	2	0	0	0	0	0	1	0	0	3	2	3	25070	8411	0	27	2002	1	0
5034929	4.52E+13	37	0	2	6	0	1	0	0	0	0	0	0	0	0	3	2	3	25081	8604	0	2	2002	1	0
5036096	4.52E+13	40	0	1	4	0	1	0	0	0	0	0	0	0	0	3	2	3	25082	8622	0	7	2002	1	0
5038745	4.52E+13	68	1	2	1	1	1	0	0	0	0	0	0	0	0	3	2	3	25081	8411	0	16	2002	1	0
5039442	4.52E+13	51	0	2	6	1	2	0	0	0	1	0	0	1	0	3	2	3	25080	8607	0	46	2002	1	0
5040700	4.52E+13	45	0	1	3	0	1	0	0	0	0	0	0	0	0	3	2	3	25072		0	5	2002	1	0
5044460	4.52E+13	72	1	1	1	0	1	0	0	0	1	0	0	0	0	3	2	3	25080		0	6	2002	1	0
5044906	4.52E+13	63	1	2	2	0	1	0	0	0	1	0	0	0	0	3	2	3	25080	8604	0	7	2002	1	0
5049447	4.52E+13	68	1	1	1	0	2	0	1	0	1	0	0	0	0	3	2	3	25080		0	9	2002	1	0
5049921	4.52E+13	74	1	1	1	0	2	0	0	0	1	0	0	0	0	3	2	3	25080	7768	0	3	2002	1	0
5051549	4.52E+13	86	0	1	1	1	2	1	0	0	1	0	0	0	0	3	2	3	25070	9353	0	3	2002	1	0
5052396	4.52E+13	73	1	2	1	0	2	1	0	0	0	0	0	1	0	1	2	3	25083	8628	0	5	2002	1	0
5053137	4.52E+13	33	1	2	1	0	1	0	0	0	1	0	1	0	0	3	2	3	25080	8622	0	6	2002	1	0
5053745	4.52E+13	71	0	1	1	0	2	1	0	0	1	0	0	0	0	3	2	3	25080	3929	0	9	2002	1	0
5062517	4.52E+13	60	1	2	2	0	1	0	0	0	1	0	1	0	0	3	1	3	25080	8411	0	13	2002	0	0
5064156	4.52E+13	74	0	1	1	1	2	1	0	0	1	0	0	1	0	3	1	3	25080	863	0	5	2002	0	0
5064620	4.52E+13	75	0	2	1	0	3	0	0	0	0	0	0	1	1	3	1	3	25080	8622	0	14	2002	0	0
5066044	4.52E+13	59	0	1	2	0	1	0	0	0	1	0	0	0	0	3	1	3	25080	8345	0	6	2002	0	0
5066914	4.52E+13	67	0	2	1	1	1	0	0	0	1	0	0	1	0	3	1	3	25080		0	6	2002	0	0
5067639	4.52E+13	60	0	1	2	0	1	0	0	0	1	0	0	0	0	3	1	3	25060		0	10	2002	0	0
5067988	4.52E+13	56	1	2	1	0	1	0	0	0	1	0	0	1	0	3	1	3	25080	8415	0	15	2002	0	0
5078507	4.62E+13	58	0	1	3	1	1	0	0	0	1	0	0	0	0	2	3	2	25080	8604	0	5	2002	1	1
5084664	4.62E+13	50	0	5	1	0	2	0	0	0	0	0	0	1	1	2	3	2	25080	8604	0	44	2002	1	1
5086885	4.62E+13	51	0	1	3	0	1	0	0	0	1	0	1	0	0	2	3	2	25080	8622	0	3	2002	1	1
5089133	4.72E+13	65	0	1	1	0	2	0	0	0	1	0	0	0	0	1	2	3	25070	8411	0	4	2002	1	0
5089630	4.72E+13	55	1	1	1	0	1	0	0	0	1	0	0	0	0	1	2	3	25072	8628	0	2	2002	1	0
5091395	4.72E+13	65	0	1	1	0	3	1	1	0	0	0	0	0	0	1	2	3	25072	8411	0	7	2002	1	0
5096900	4.72E+13	51	0	1	1	0	2	0	0	0	0	0	0	0	1	2	1	3	25083		0	6	2002	0	0
5109708	4.72E+13	61	1	2	1	0	1	0	0	0	0	0	0	0	0	3	3	3	25070		0	4	2002	1	1
5109967	4.72E+13	41	0	1	2	1	1	0	0	0	0	0	0	0	0	3	3	3	25061	3893	0	5	2002	1	1
5111252	4.72E+13	42	0	1	2	0	1	0	0	0	0	0	0	0	0	3	3	3	25070	8622	0	6	2002	1	1
5147707	4.72E+13	58	0	1	3	0	1	0	0	0	1	0	0	0	0	1	1	3	25060	8622	0	2	2002	0	0
5147733	4.72E+13	49	0	1	2	0	2	0	0	0	0	1	0	0	1	1	1	3	25060		0	4	2002	0	0
5148026	4.72E+13	55	0	1	3	0	1	0	0	0	1	0	0	1	0	1	1	3	25071	8622	0	2	2002	0	0
5148147	4.72E+13	84	1	1	3	0	1	0	0	0	0	0	0	0	0	1	1	3	25071		0	3	2002	0	0
5148155	4.72E+13	84	1	1	3	0	2	0	0	0	0	0	0	0	0	1	1	3	25071		1	6	2002	0	0
5152283	4.72E+13	39	0	1	3	1	1	0	0	0	1	0	0	0	0	3	2	3	25081	8412	0	9	2002	1	0
5154358	4.72E+13	61	0	1	3	0	1	0	0	0	1	0	1	0	0	3	2	3	25083	9820	0	8	2002	1	0
5155740	4.72E+13	69	0	1	1	0	1	0	0	0	0	0	0	0	0	3	2	3	25080		0	1	2002	1	0
5155997	4.72E+13	68	0	1	1	0	2	0	0	0	0	0	0	0	1	3	2	3	25080	8622	0	12	2002	1	0
5158708	4.72E+13	65	1	1	1	0	1	0	0	0	0	0	0	0	0	3	2	3	25060		0	9	2002	1	0
5159024	4.72E+13	68	0	1	1	0	2	0	0	0	0	0	0	0	1	3	2	3	25080	3995	0	3	2002	1	0
5161893	4.72E+13	44	0	1	1	0	2	0	0	0	0	0	0	0	1	3	2	3	25061	8414	0	7	2002	1	0
5164161	4.72E+13	58	1	1	2	0	1	0	0	0	0	0	0	0	0	3	1	3	25080	8604	0	7	2002	0	0
5165487	4.72E+13	79	0	1	1	0	2	1	0	0	0	0	0	0	0	3	1	3	25080	8622	0	11	2002	0	0
5166151	4.72E+13	29	0	2	2	0	2	0	0	0	1	0	0	0	0	3	1	3	25063	3893	0	10	2002	0	0
5166174	4.72E+13	81	0	1	1	0	2	1	0	0	1	0	0	0	0	3	1	3	25071		0	8	2002	0	0
5168638	4.72E+13	52	1	1	3	0	1	0	0	0	1	0	0	1	0	3	1	3	25081		0	2	2002	0	0
5169461	4.72E+13	76	0	1	1	0	3	0	0	0	0	0	0	0	1	3	1	3	25070	8622	0	13	2002	0	0
5169710	4.72E+13	54	0	1	2	0	1	0	1	0	1	0	0	0	0	3	1	3	25082	3893	0	6	2002	0	0
5171328	4.72E+13	47	0	1	2	0	1	0	0	0	0	0	0	0	0	3	1	3	25080	3893	0	4	2002	0	0
5174448	4.72E+13	59	0	1	1	1	2	0	0	0	0	0	0	0	1	3	1	3	25070	8627	0	3	2002	0	0
5174791	4.72E+13	59	1	1	2	0	2	1	0	0	0	0	0	0	0	3	1	3	25080		0	3	2002	0	0
5175325	4.72E+13	55	1	1	1	0	2	0	1	0	0	0	0	0	0	3	1	3	25080		0	4	2002	0	0
5176942	4.72E+13	52	1	1	1	0	1	0	0	0	1	0	0	0	0	2	2	3	25061		0	1	2002	1	0
5180246	4.72E+13	49	0	1	2	0	1	0	1	0	1	0	0	0	0	2	2	3	25060	7789	0	4	2002	1	0
5183743	4.72E+13	51	1	1	1	0	1	0	0	0	0	0	0	0	0	2	2	3	25061	8622	0	5	2002	1	0
5184933	4.72E+13	43	1	1	3	0	2	0	0	0	1	0	1	0	0	3	3	3	25082	8622	0	16	2002	1	1
5184994	4.72E+13	73	0	1	1	0	2	1	1	0	0	0	0	0	1	3	3	3	25070	8412	0	13	2002	1	1
5185146	4.72E+13	66	1	1	1	0	1	0	0	0	1	0	0	0	0	3	3	3	25060	8622	0	6	2002	1	1
5185168	4.72E+13	69	0	1	1	0	1	0	0	0	0	0	0	0	0	3	3	3	25082	7768	0	10	2002	1	1
5185713	4.72E+13	59	0	1	NA	0	1	0	0	0	0	0	0	0	0	3	3	3	25060	3893	0	2	2002	1	1
5186502	4.72E+13	42	0	1	2	0	1	0	0	0	1	0	0	0	0	3	3	3	25080	7788	0	7	2002	1	1
5186725	4.72E+13	44	0	2	3	0	1	0	0	0	0	0	0	0	0	3	3	3	25080	8622	0	7	2002	1	1
5186738	4.72E+13	46	1	1	3	0	1	0	0	0	1	0	0	0	0	3	3	3	25080	3893	0	2	2002	1	1
5186748	4.72E+13	68	1	1	1	0	1	0	0	0	1	0	0	0	0	3	3	3	25080	7788	0	11	2002	1	1
5187262	4.72E+13	46	1	1	3	0	1	0	0	0	1	0	0	0	0	3	3	3	25080		0	3	2002	1	1
5188714	4.72E+13	82	0	1	1	0	3	0	0	0	0	0	0	1	1	3	3	3	25072	3929	0	8	2002	1	1
5189009	4.72E+13	63	1	1	1	0	2	0	0	0	0	0	0	0	0	3	3	3	25062	3893	0	5	2002	1	1
5190134	4.72E+13	56	0	1	1	0	2	0	0	0	0	0	0	0	0	3	3	3	25072		0	2	2002	1	1
5191735	4.72E+13	51	1	1	3	0	1	0	0	0	0	0	0	0	0	3	3	3	25081	8622	0	20	2002	1	1
5191787	4.72E+13	50	1	2	1	0	2	0	0	0	1	0	1	0	1	3	3	3	25082		0	6	2002	1	1
5191978	4.72E+13	42	0	1	3	0	1	0	0	0	1	0	0	0	0	3	3	3	25062	8622	0	3	2002	1	1
5193056	4.72E+13	63	1	1	3	0	1	0	0	0	0	0	0	0	0	3	3	3	25080	8411	0	4	2002	1	1
5193162	4.72E+13	52	1	1	1	0	2	1	0	0	0	0	1	0	0	3	3	3	25060	8622	0	6	2002	1	1
5195869	4.72E+13	72	0	1	1	0	4	0	0	0	0	1	0	0	0	3	3	3	25080	8411	0	6	2002	1	1
5196104	4.72E+13	80	1	1	1	1	2	0	0	0	1	0	0	1	0	3	3	3	25070	8415	0	9	2002	1	1
5196566	4.72E+13	51	1	1	3	0	1	0	0	0	0	0	0	0	0	3	3	3	25060	8622	0	16	2002	1	1
5196572	4.72E+13	71	0	2	1	0	2	1	1	0	0	0	0	0	0	3	3	3	25070	3929	0	15	2002	1	1
5196676	4.72E+13	47	0	1	3	0	1	0	0	0	1	0	0	0	0	3	3	3	25060	8622	0	5	2002	1	1
5196919	4.72E+13	48	0	2	1	0	2	0	0	0	0	0	1	0	1	3	3	3	25070	8622	0	4	2002	1	1
5198212	4.72E+13	37	1	1	3	0	1	0	0	0	1	0	1	0	0	3	3	3	25060	8411	0	8	2002	1	1
5198415	4.72E+13	89	0	1	1	0	2	0	0	0	0	0	0	0	0	3	3	3	25080		0	4	2002	1	1
5198557	4.72E+13	88	1	2	1	0	2	1	0	0	0	0	0	1	1	3	3	3	25071	3929	0	13	2002	1	1
5200509	4.72E+13	64	1	1	1	0	1	0	0	0	1	0	0	0	0	3	3	3	25060	8622	0	13	2002	1	1
5202407	4.72E+13	64	1	1	3	0	1	0	0	0	0	0	0	0	0	3	3	3	25060	8622	0	2	2002	1	1
5205186	4.72E+13	79	1	1	1	0	1	0	0	0	1	0	0	0	0	3	3	3	25060	3893	0	2	2002	1	1
5205474	4.72E+13	65	0	1	3	0	1	0	0	0	1	0	0	0	0	3	3	3	25060	9332	0	4	2002	1	1
5205623	4.72E+13	50	1	1	1	0	2	0	0	0	1	0	0	0	1	3	3	3	25083	8894	0	2	2002	1	1
5205931	4.72E+13	49	0	1	1	0	1	0	0	0	0	0	0	0	0	3	3	3	25080	7769	0	13	2002	1	1
5206231	4.72E+13	61	1	1	3	0	1	0	0	0	1	0	0	1	0	3	3	3	25070	3929	0	11	2002	1	1
5206236	4.72E+13	58	0	1	1	0	3	1	1	0	0	0	0	0	0	3	3	3	25082	3949	0	16	2002	1	1
5207169	4.72E+13	76	0	1	1	0	2	0	1	0	0	0	0	0	0	3	3	3	25073		0	6	2002	1	1
5207976	4.72E+13	51	1	1	3	0	1	0	0	0	0	0	0	0	0	3	3	3	25081	8674	0	2	2002	1	1
5209698	4.72E+13	49	0	1	1	0	1	0	0	0	0	0	0	0	0	3	3	3	25081		0	7	2002	1	1
5209962	4.72E+13	58	0	1	3	0	1	0	0	0	1	0	0	0	0	3	3	3	25060		0	2	2002	1	1
5210690	4.72E+13	48	0	1	3	0	2	0	0	0	1	0	0	0	0	3	3	3	25082	7769	0	4	2002	1	1
5211517	4.72E+13	59	0	1	3	0	2	0	1	0	0	0	0	0	0	3	2	3	25060	8611	0	8	2002	1	0
5211566	4.72E+13	50	0	1	2	0	1	0	0	0	0	0	0	0	0	3	2	3	25080	8411	0	6	2002	1	0
5212606	4.72E+13	82	1	1	1	0	2	0	0	0	1	0	0	0	0	3	2	3	25081	8842	0	5	2002	1	0
5213838	4.72E+13	49	0	1	2	1	1	0	1	0	0	0	0	0	0	3	2	3	25062		0	3	2002	1	0
5214431	4.72E+13	67	0	1	1	1	2	0	1	0	1	0	0	0	0	3	2	3	25082	8411	0	5	2002	1	0
5215806	4.72E+13	50	0	1	3	0	1	0	0	0	0	0	0	0	0	3	2	3	25080	8411	0	2	2002	1	0
5216907	4.72E+13	42	0	1	2	0	1	0	0	0	1	0	0	0	0	3	2	3	25080	8088	0	3	2002	1	0
5217223	4.72E+13	45	0	2	3	1	1	0	0	0	0	0	0	0	0	3	2	3	25080	8604	0	6	2002	1	0
5220870	4.72E+13	70	0	2	1	0	1	0	0	0	0	0	0	0	0	2	3	3	25080	8877	0	8	2002	1	1
5223570	4.72E+13	61	0	2	1	0	1	0	0	0	1	0	0	0	0	2	3	3	25062	9356	0	9	2002	1	1
5225362	4.72E+13	58	0	2	2	1	2	1	0	0	1	0	0	0	0	2	3	3	25080	8622	0	4	2002	1	1
5225773	4.72E+13	42	1	2	2	1	1	0	0	0	0	0	0	1	0	2	3	3	25070	8622	0	3	2002	1	1
5226228	4.72E+13	49	1	2	2	0	1	0	0	0	1	0	0	0	0	2	3	3	25081	8411	0	12	2002	1	1
5231220	4.72E+13	50	1	2	2	0	3	0	0	0	0	0	0	0	0	2	3	3	25080	3893	0	7	2002	1	1
5233465	4.72E+13	84	0	1	1	0	2	0	0	0	1	0	0	0	0	3	1	3	25070		0	5	2002	0	0
5233591	4.72E+13	54	0	1	3	1	1	0	0	0	0	0	0	0	0	3	1	3	25082		0	2	2002	0	0
5234328	4.72E+13	56	1	1	1	0	1	0	0	0	1	0	0	0	0	3	1	3	25060		0	4	2002	0	0
5235914	4.72E+13	85	1	1	1	0	2	0	0	0	1	0	0	0	0	3	1	3	25081		0	5	2002	0	0
5236135	4.72E+13	69	0	1	1	0	1	0	0	0	1	0	0	0	0	3	1	3	25080	8622	0	4	2002	0	0
5236185	4.72E+13	29	0	2	3	1	2	0	0	0	1	0	0	0	0	3	1	3	25061		0	3	2002	0	0
5238096	4.72E+13	88	1	1	1	0	2	0	0	0	0	0	0	1	0	3	1	3	25080		0	7	2002	0	0
5241078	4.72E+13	73	0	1	1	0	3	1	0	0	0	0	0	0	0	3	1	3	25082	8411	0	15	2002	0	0
5241763	4.72E+13	38	0	1	4	1	1	0	0	0	0	0	0	0	0	3	1	3	25060	8622	0	4	2002	0	0
5243160	4.72E+13	54	0	1	4	0	1	0	0	0	0	0	0	0	0	3	1	3	25080	8622	0	2	2002	0	0
5243950	4.72E+13	38	0	1	4	0	1	0	0	0	0	0	0	0	0	3	1	3	25080		0	4	2002	0	0
5243985	4.72E+13	45	0	1	4	0	1	0	0	0	0	0	0	0	0	3	1	3	25082		0	4	2002	0	0
5245579	4.72E+13	48	1	1	2	1	1	0	0	0	0	0	0	0	0	1	1	3	25080	9163	0	6	2002	0	0
5245939	4.72E+13	65	1	1	1	0	1	0	0	0	0	0	0	0	0	1	1	3	25070		0	5	2002	0	0
5247695	4.72E+13	47	0	1	2	0	2	0	0	0	0	0	0	0	1	2	1	3	25080		0	8	2002	0	0
5247696	4.72E+13	47	0	1	2	0	2	0	0	0	0	0	0	0	1	2	1	3	25080	8628	0	6	2002	0	0
5250630	4.72E+13	37	0	1	1	0	1	0	0	0	0	0	0	0	0	2	1	3	25061		0	4	2002	0	0
5251152	4.72E+13	94	1	1	1	0	2	0	0	0	0	0	0	0	0	2	1	3	25082		0	6	2002	0	0
5251894	4.72E+13	81	0	1	1	0	2	0	0	0	0	0	0	0	0	3	1	3	25083	8622	0	4	2002	0	0
5254296	4.72E+13	59	0	1	6	0	1	0	0	0	0	0	0	0	0	2	1	3	25080		0	5	2002	0	0
5257316	4.72E+13	64	0	1	1	0	2	1	0	0	0	0	0	1	1	2	1	3	25081		0	2	2002	0	0
[truncated: 148,702 more rows]
